# Supplementary material for: l-Leucylglycylglycine
Source: Acta Crystallogr Sect E Struct Rep Online. 2013 Apr 5;69(Pt 5):o660. doi: 10.1107/S1600536813008490 (PMC3647856; doi:10.1107/S1600536813008490)
Supplement: Supplementary file 1 [file e-69-0o660-sup1.cif]

##############################################################################
#                                                                            #
# This CIF contains the data in a paper accepted for publication in          #
# Acta Crystallographica Section E. It conforms to the requirements of       #
# Notes for Authors for Acta Crystallographica Section E, and has been       #
# peer reviewed under the auspices of the IUCr Commission on Journals.       #
#                                                                            #
# Full details of the Crystallographic Information File format               #
# are given in the paper "The Crystallographic Information File (CIF):       #
# a New Standard Archive File for Crystallography" by S. R. Hall, F. H.      #
# Allen and I. D. Brown [Acta Cryst. (1991), A47, 655-685].                  #
#                                                                            #
# The current version of the core CIF dictionary is obtainable from          #
# ftp://ftp.iucr.org/pub/cif_core.dic.                                       #
#                                                                            #
# Software is freely available for graphical display of the structure(s)     #
# in this CIF. For information consult the CIF software page                 #
# http://www.iucr.org/resources/cif/software.                                #
#                                                                            #
# This file may be used for bona fide research purposes within the           #
# scientific community so long as proper attribution is given to the journal # 
# article from which it was obtained.                                        #
#                                                                            #
##############################################################################
data_I
_audit_creation_method     SHELXL-97
_chemical_name_systematic
;
<i>L</i>-Leucylglycylglycine
;
_chemical_name_common
;
2-{2-[(2<i>R</i>)-2-Amino-4-methylpentanamido]acetamido}acetic acid
;
_chemical_formula_moiety     'C10 H19 N3 O4'
_chemical_formula_sum     'C10 H19 N3 O4'
_chemical_formula_iupac     'C10 H19 N3 O4'
_chemical_formula_weight     245.28
_chemical_melting_point     ?
_symmetry_cell_setting     orthorhombic
_symmetry_space_group_name_H-M     'P 21 21 21'
_symmetry_space_group_name_Hall     'P 2ac 2ab'
loop_
    _symmetry_equiv_pos_as_xyz
    'x, y, z'
    '-x+1/2, -y, z+1/2'
    'x+1/2, -y+1/2, -z'
    '-x, y+1/2, -z+1/2'
_cell_length_a     5.391(5)
_cell_length_b     11.742(10)
_cell_length_c     19.975(16)
_cell_angle_alpha     90.00
_cell_angle_beta     90.00
_cell_angle_gamma     90.00
_cell_volume     1264.4(19)
_cell_formula_units_Z     4
_cell_measurement_reflns_used     949
_cell_measurement_theta_min     7.6
_cell_measurement_theta_max     17.5
_cell_measurement_temperature     173(2)
_exptl_crystal_description     'Block Rod'
_exptl_crystal_colour     Colorless
_exptl_crystal_size_max     0.48
_exptl_crystal_size_mid     0.18
_exptl_crystal_size_min     0.08
_exptl_crystal_density_diffrn     1.288
_exptl_crystal_density_meas     ?
_exptl_crystal_density_method     'not measured'
_exptl_crystal_F_000     528
_exptl_absorpt_coefficient_mu     0.100
_exptl_absorpt_correction_type     none
_exptl_absorpt_process_details     ?
_exptl_special_details     ?
_diffrn_ambient_temperature     173(2)
_diffrn_radiation_type     MoK\a
_diffrn_radiation_wavelength     0.71070
_diffrn_radiation_source     'rotating anode'
_diffrn_radiation_monochromator     'Graphite monochromator'
_diffrn_measurement_device_type     'Rigaku Mercury CCD area-detecter'
_diffrn_measurement_method     '\w scans'
_diffrn_detector_area_resol_mean     ?
_diffrn_reflns_number     9374
_diffrn_reflns_av_R_equivalents     0.0695
_diffrn_reflns_av_sigmaI/netI     0.0605
_diffrn_reflns_theta_min     3.47
_diffrn_reflns_theta_max     27.48
_diffrn_reflns_theta_full     27.48
_diffrn_measured_fraction_theta_max     0.998
_diffrn_measured_fraction_theta_full     0.998
_diffrn_reflns_limit_h_min     -6
_diffrn_reflns_limit_h_max     6
_diffrn_reflns_limit_k_min     -15
_diffrn_reflns_limit_k_max     15
_diffrn_reflns_limit_l_min     -21
_diffrn_reflns_limit_l_max     25
_diffrn_standards_number     ?
_diffrn_standards_interval_count     ?
_diffrn_standards_interval_time     ?
_diffrn_standards_decay_%     ?
_refine_special_details
;
Refinement of <i>F</i>^2^ against ALL reflections. The weighted <i>R</i>-factor
<i>wR</i> and goodness of fit <i>S</i> are based on <i>F</i>^2^, conventional
<i>R</i>-factors <i>R</i> are based on <i>F</i>, with <i>F</i> set to zero for
negative <i>F</i>^2^. The threshold expression of <i>F</i>^2^ >
\s(<i>F</i>^2^) is used only for calculating <i>R</i>-factors(gt) <i>etc</i>.
and is not relevant to the choice of reflections for refinement.
<i>R</i>-factors based on <i>F</i>^2^ are statistically about twice as large
as those based on <i>F</i>, and <i>R</i>- factors based on ALL data will be
even larger.
;
_reflns_number_total     2887
_reflns_number_gt     2200
_reflns_threshold_expression     I>2sigma(I)
_refine_ls_structure_factor_coef     Fsqd
_refine_ls_matrix_type     full
_refine_ls_R_factor_all     0.0528
_refine_ls_R_factor_gt     0.0381
_refine_ls_wR_factor_gt     0.0781
_refine_ls_wR_factor_ref     0.0866
_refine_ls_goodness_of_fit_ref     0.961
_refine_ls_restrained_S_all     0.962
_refine_ls_number_reflns     2887
_refine_ls_number_parameters     176
_refine_ls_number_restraints     3
_refine_ls_hydrogen_treatment     mixed
_refine_ls_weighting_scheme     calc
_refine_ls_weighting_details
         'calc w=1/[\s^2^(Fo^2^)+(0.0374P)^2^+0.0000P] where P=(Fo^2^+2Fc^2^)/3'
_atom_sites_solution_hydrogens     geom
_atom_sites_solution_primary     direct
_atom_sites_solution_secondary     difmap
_refine_ls_shift/su_max     0.012
_refine_ls_shift/su_mean     0.002
_refine_diff_density_max     0.141
_refine_diff_density_min     -0.167
_refine_ls_extinction_method     none
_refine_ls_extinction_coef     ?
loop_
    _atom_type_symbol
    _atom_type_description
    _atom_type_scat_dispersion_real
    _atom_type_scat_dispersion_imag
    _atom_type_scat_source
    'C' 'C' 0.0033 0.0016
                         'International Tables Vol C Tables 4.2.6.8 and 6.1.1.4'
    'H' 'H' 0.0000 0.0000
                         'International Tables Vol C Tables 4.2.6.8 and 6.1.1.4'
    'N' 'N' 0.0061 0.0033
                         'International Tables Vol C Tables 4.2.6.8 and 6.1.1.4'
    'O' 'O' 0.0106 0.0060
                         'International Tables Vol C Tables 4.2.6.8 and 6.1.1.4'
_computing_data_collection     'CrystalClear (Rigaku, 2006)'
_computing_cell_refinement     'CrystalClear (Rigaku, 2006)'
_computing_data_reduction     'CrystalClear (Rigaku, 2006)'
_computing_structure_solution     'SHELXS97 (Sheldrick, 2008)'
_computing_structure_refinement     'SHELXL97 (Sheldrick, 2008)'
_computing_molecular_graphics     'Mercury (Macrae <i>et al.</i>, 2006)'
_computing_publication_material
;
SHELXL97 (Sheldrick, 2008) and <i>Yadokari-XG 2009</i> (Kabuto <i>et
al.</i>, 2009)
;
loop_
    _atom_site_type_symbol
    _atom_site_label
    _atom_site_fract_x
    _atom_site_fract_y
    _atom_site_fract_z
    _atom_site_U_iso_or_equiv
    _atom_site_adp_type
    _atom_site_calc_flag
    _atom_site_refinement_flags
    _atom_site_occupancy
    _atom_site_symmetry_multiplicity
    _atom_site_disorder_assembly
    _atom_site_disorder_group
    N N1 -0.1744(3) 0.64554(12) 0.49670(7) 0.0348(3) Uani d D 1 1 . .
    N N2 -0.0484(3) 0.64749(12) 0.67001(6) 0.0315(3) Uani d . 1 1 . .
    H H5 -0.195(4) 0.6402(15) 0.6825(9) 0.036(5) Uiso d . 1 1 . .
    N N3 0.1814(3) 0.52895(12) 0.78349(7) 0.0362(3) Uani d . 1 1 . .
    H H8 0.022(4) 0.5354(16) 0.7880(9) 0.048(6) Uiso d . 1 1 . .
    O O1 0.2239(2) 0.64148(11) 0.58454(5) 0.0415(3) Uani d . 1 1 . .
    O O2 0.5246(2) 0.62376(11) 0.75146(6) 0.0485(3) Uani d . 1 1 . .
    C C1 -0.1911(3) 0.58011(12) 0.56075(8) 0.0290(3) Uani d . 1 1 . .
    H H4 -0.3570 0.5921 0.5820 0.035 Uiso calc R 1 1 . .
    C C2 0.0137(3) 0.62595(12) 0.60611(7) 0.0273(3) Uani d . 1 1 . .
    C C3 0.1320(3) 0.69772(14) 0.71523(8) 0.0368(4) Uani d . 1 1 . .
    H H6 0.0422 0.7431 0.7493 0.044 Uiso calc R 1 1 . .
    H H7 0.2381 0.7507 0.6894 0.044 Uiso calc R 1 1 . .
    C C4 0.2975(3) 0.61277(13) 0.75092(7) 0.0314(4) Uani d . 1 1 . .
    C C5 0.3059(3) 0.45098(16) 0.82883(9) 0.0406(4) Uani d . 1 1 . .
    H H9 0.4550 0.4883 0.8477 0.049 Uiso calc R 1 1 . .
    H H10 0.3604 0.3826 0.8038 0.049 Uiso calc R 1 1 . .
    C C6 0.1333(4) 0.41541(13) 0.88559(8) 0.0354(4) Uani d . 1 1 . .
    O O3 0.2277(3) 0.35522(11) 0.93090(6) 0.0536(4) Uani d . 1 1 . .
    O O4 -0.0855(3) 0.44525(12) 0.88306(7) 0.0545(4) Uani d . 1 1 . .
    C C7 -0.1526(3) 0.45349(13) 0.54488(8) 0.0374(4) Uani d . 1 1 . .
    H H11 -0.2711 0.4312 0.5094 0.045 Uiso calc R 1 1 . .
    H H12 0.0168 0.4434 0.5267 0.045 Uiso calc R 1 1 . .
    C C8 -0.1855(4) 0.37232(14) 0.60441(9) 0.0413(4) Uani d . 1 1 . .
    H H13 -0.0679 0.3959 0.6406 0.050 Uiso calc R 1 1 . .
    C C9 -0.1199(5) 0.25116(15) 0.58278(10) 0.0636(7) Uani d . 1 1 . .
    H H14 -0.1379 0.1995 0.6210 0.076 Uiso calc R 1 1 . .
    H H15 0.0518 0.2492 0.5667 0.076 Uiso calc R 1 1 . .
    H H16 -0.2316 0.2272 0.5467 0.095 Uiso calc R 1 1 . .
    C C10 -0.4475(5) 0.3769(2) 0.63228(13) 0.0715(7) Uani d . 1 1 . .
    H H17 -0.5664 0.3609 0.5964 0.086 Uiso calc R 1 1 . .
    H H18 -0.4796 0.4529 0.6507 0.086 Uiso calc R 1 1 . .
    H H19 -0.4656 0.3199 0.6678 0.086 Uiso calc R 1 1 . .
    H H1 -0.011(5) 0.636(2) 0.4768(12) 0.089(9) Uiso d D 1 1 . .
    H H2 -0.284(5) 0.6147(19) 0.4666(12) 0.076(7) Uiso d D 1 1 . .
    H H3 -0.202(4) 0.7193(16) 0.5047(11) 0.058(6) Uiso d D 1 1 . .
loop_
    _atom_site_aniso_label
    _atom_site_aniso_U_11
    _atom_site_aniso_U_22
    _atom_site_aniso_U_33
    _atom_site_aniso_U_12
    _atom_site_aniso_U_13
    _atom_site_aniso_U_23
    N1 0.0420(9) 0.0301(7) 0.0322(7) -0.0012(7) -0.0133(7) 0.0028(6)
    N2 0.0312(8) 0.0404(8) 0.0228(6) -0.0052(7) 0.0020(6) 0.0025(6)
    N3 0.0288(8) 0.0458(8) 0.0341(7) -0.0020(7) 0.0000(6) 0.0152(6)
    O1 0.0248(6) 0.0666(8) 0.0332(6) -0.0019(6) 0.0030(5) 0.0004(6)
    O2 0.0387(8) 0.0668(9) 0.0399(7) -0.0099(7) 0.0061(5) 0.0128(6)
    C1 0.0284(8) 0.0304(7) 0.0282(8) 0.0006(7) -0.0021(7) 0.0001(6)
    C2 0.0272(8) 0.0294(8) 0.0253(7) 0.0018(7) 0.0018(6) 0.0038(6)
    C3 0.0496(12) 0.0340(8) 0.0268(8) -0.0083(8) -0.0054(8) 0.0034(7)
    C4 0.0375(10) 0.0396(9) 0.0172(7) -0.0051(8) 0.0031(7) 0.0006(6)
    C5 0.0365(10) 0.0480(10) 0.0373(9) 0.0046(9) 0.0010(8) 0.0148(8)
    C6 0.0498(11) 0.0301(8) 0.0264(8) -0.0120(8) -0.0017(8) 0.0028(7)
    O3 0.0698(9) 0.0532(7) 0.0379(7) -0.0196(7) -0.0195(7) 0.0220(6)
    O4 0.0427(8) 0.0644(9) 0.0562(8) 0.0010(7) 0.0156(7) 0.0178(7)
    C7 0.0482(11) 0.0303(8) 0.0338(9) 0.0007(8) -0.0012(8) -0.0004(7)
    C8 0.0532(11) 0.0325(8) 0.0381(9) -0.0025(9) -0.0036(8) 0.0037(8)
    C9 0.096(2) 0.0342(10) 0.0602(14) 0.0078(10) 0.0029(13) 0.0088(9)
    C10 0.0713(16) 0.0552(13) 0.0882(17) -0.0017(12) 0.0223(13) 0.0234(12)
_geom_special_details
;
All e.s.d.'s (except the e.s.d. in the dihedral angle between two l.s. planes)
are estimated using the full covariance matrix. The cell e.s.d.'s are taken
into account individually in the estimation of e.s.d.'s in distances, angles
and torsion angles; correlations between e.s.d.'s in cell parameters are only
used when they are defined by crystal symmetry. An approximate (isotropic)
treatment of cell e.s.d.'s is used for estimating e.s.d.'s involving l.s.
planes.
;
loop_
    _geom_bond_atom_site_label_1
    _geom_bond_atom_site_label_2
    _geom_bond_site_symmetry_2
    _geom_bond_distance
    _geom_bond_publ_flag
    N1 C1 . 1.495(2) ?
    N1 H1 . 0.97(2) ?
    N1 H2 . 0.92(2) ?
    N1 H3 . 0.894(19) ?
    N2 C2 . 1.344(2) ?
    N2 C3 . 1.452(2) ?
    N2 H5 . 0.83(2) ?
    N3 C4 . 1.336(2) ?
    N3 C5 . 1.452(2) ?
    N3 H8 . 0.87(2) ?
    O1 C2 . 1.226(2) ?
    O2 C4 . 1.231(2) ?
    C1 C2 . 1.526(2) ?
    C1 C7 . 1.534(2) ?
    C1 H4 . 1.0000 ?
    C3 C4 . 1.516(2) ?
    C3 H6 . 0.9900 ?
    C3 H7 . 0.9900 ?
    C5 C6 . 1.525(3) ?
    C5 H9 . 0.9900 ?
    C5 H10 . 0.9900 ?
    C6 O4 . 1.232(3) ?
    C6 O3 . 1.256(2) ?
    C7 C8 . 1.534(2) ?
    C7 H11 . 0.9900 ?
    C7 H12 . 0.9900 ?
    C8 C10 . 1.519(3) ?
    C8 C9 . 1.528(3) ?
    C8 H13 . 1.0000 ?
    C9 H14 . 0.9800 ?
    C9 H15 . 0.9800 ?
    C9 H16 . 0.9800 ?
    C10 H17 . 0.9800 ?
    C10 H18 . 0.9800 ?
    C10 H19 . 0.9800 ?
loop_
    _geom_angle_atom_site_label_1
    _geom_angle_atom_site_label_2
    _geom_angle_atom_site_label_3
    _geom_angle_site_symmetry_1
    _geom_angle_site_symmetry_3
    _geom_angle
    _geom_angle_publ_flag
    C1 N1 H1 . . 110.2(15) ?
    C1 N1 H2 . . 108.6(14) ?
    H1 N1 H2 . . 105(2) ?
    C1 N1 H3 . . 109.6(14) ?
    H1 N1 H3 . . 110(2) ?
    H2 N1 H3 . . 113(2) ?
    C2 N2 C3 . . 120.03(15) ?
    C2 N2 H5 . . 120.0(13) ?
    C3 N2 H5 . . 119.4(13) ?
    C4 N3 C5 . . 123.47(17) ?
    C4 N3 H8 . . 116.8(13) ?
    C5 N3 H8 . . 116.7(13) ?
    N1 C1 C2 . . 106.45(13) ?
    N1 C1 C7 . . 108.24(13) ?
    C2 C1 C7 . . 111.49(13) ?
    N1 C1 H4 . . 110.2 ?
    C2 C1 H4 . . 110.2 ?
    C7 C1 H4 . . 110.2 ?
    O1 C2 N2 . . 122.41(14) ?
    O1 C2 C1 . . 120.84(14) ?
    N2 C2 C1 . . 116.75(14) ?
    N2 C3 C4 . . 114.79(14) ?
    N2 C3 H6 . . 108.6 ?
    C4 C3 H6 . . 108.6 ?
    N2 C3 H7 . . 108.6 ?
    C4 C3 H7 . . 108.6 ?
    H6 C3 H7 . . 107.5 ?
    O2 C4 N3 . . 122.62(16) ?
    O2 C4 C3 . . 121.36(15) ?
    N3 C4 C3 . . 115.97(17) ?
    N3 C5 C6 . . 110.74(16) ?
    N3 C5 H9 . . 109.5 ?
    C6 C5 H9 . . 109.5 ?
    N3 C5 H10 . . 109.5 ?
    C6 C5 H10 . . 109.5 ?
    H9 C5 H10 . . 108.1 ?
    O4 C6 O3 . . 125.31(17) ?
    O4 C6 C5 . . 118.43(16) ?
    O3 C6 C5 . . 116.25(18) ?
    C8 C7 C1 . . 115.23(14) ?
    C8 C7 H11 . . 108.5 ?
    C1 C7 H11 . . 108.5 ?
    C8 C7 H12 . . 108.5 ?
    C1 C7 H12 . . 108.5 ?
    H11 C7 H12 . . 107.5 ?
    C10 C8 C9 . . 110.59(17) ?
    C10 C8 C7 . . 111.68(16) ?
    C9 C8 C7 . . 109.41(15) ?
    C10 C8 H13 . . 108.4 ?
    C9 C8 H13 . . 108.4 ?
    C7 C8 H13 . . 108.4 ?
    C8 C9 H14 . . 109.5 ?
    C8 C9 H15 . . 109.5 ?
    H14 C9 H15 . . 109.5 ?
    C8 C9 H16 . . 109.5 ?
    H14 C9 H16 . . 109.5 ?
    H15 C9 H16 . . 109.5 ?
    C8 C10 H17 . . 109.5 ?
    C8 C10 H18 . . 109.5 ?
    H17 C10 H18 . . 109.5 ?
    C8 C10 H19 . . 109.5 ?
    H17 C10 H19 . . 109.5 ?
    H18 C10 H19 . . 109.5 ?
loop_
    _geom_torsion_atom_site_label_1
    _geom_torsion_atom_site_label_2
    _geom_torsion_atom_site_label_3
    _geom_torsion_atom_site_label_4
    _geom_torsion_site_symmetry_1
    _geom_torsion_site_symmetry_2
    _geom_torsion_site_symmetry_3
    _geom_torsion_site_symmetry_4
    _geom_torsion
    _geom_torsion_publ_flag
    C3 N2 C2 O1 . . . . 4.0(2) ?
    C3 N2 C2 C1 . . . . -176.27(13) ?
    N1 C1 C2 O1 . . . . -45.43(19) ?
    C7 C1 C2 O1 . . . . 72.41(19) ?
    N1 C1 C2 N2 . . . . 134.83(14) ?
    C7 C1 C2 N2 . . . . -107.33(16) ?
    C2 N2 C3 C4 . . . . -87.54(18) ?
    C5 N3 C4 O2 . . . . 7.5(2) ?
    C5 N3 C4 C3 . . . . -169.93(15) ?
    N2 C3 C4 O2 . . . . 129.75(17) ?
    N2 C3 C4 N3 . . . . -52.78(19) ?
    C4 N3 C5 C6 . . . . 147.06(16) ?
    N3 C5 C6 O4 . . . . 7.0(2) ?
    N3 C5 C6 O3 . . . . -174.41(14) ?
    N1 C1 C7 C8 . . . . -175.12(14) ?
    C2 C1 C7 C8 . . . . 68.14(19) ?
    C1 C7 C8 C10 . . . . 62.1(2) ?
    C1 C7 C8 C9 . . . . -175.13(17) ?
loop_
    _geom_hbond_atom_site_label_D
    _geom_hbond_atom_site_label_H
    _geom_hbond_atom_site_label_A
    _geom_hbond_site_symmetry_A
    _geom_hbond_distance_DH
    _geom_hbond_distance_HA
    _geom_hbond_distance_DA
    _geom_hbond_angle_DHA
    N1 H1 O3 2_564 0.97(3) 1.78(3) 2.743(2) 168(2)
    N1 H2 O4 2_464 0.92(2) 1.94(2) 2.822(2) 160(2)
    N1 H2 O3 2_464 0.92(2) 2.52(2) 3.260(2) 138(2)
    N1 H3 O1 3_466 0.89(2) 2.45(2) 3.031(2) 123(2)
    N1 H3 O3 4_556 0.89(2) 2.05(2) 2.870(2) 151(2)
    N2 H5 O2 1_455 0.83(2) 2.05(2) 2.832(2) 155(2)
    C1 H4 O1 1_455 1.00 2.33 3.269(2) 155
data_global
_journal_date_recd_electronic     2013-03-12
_journal_date_accepted     2013-03-27
_journal_name_full     'Acta Crystallographica, Section E'
_journal_year     2013
_journal_volume     69
_journal_issue      5
_journal_page_first     o660
_journal_page_last     o660
_journal_paper_category     QO
_journal_paper_doi     10.1107/S1600536813008490
_journal_coeditor_code     IS5257
_publ_contact_author_name     'Masanori Ootaki'
_publ_contact_author_address
;
Institute of Radioisotope Research,
St. Marianna Graduate University School of Medicine,
2-16-1 Sugao, Miyamae-ku, Kawasaki, Kanagawa 216-8511, Japan
;
_publ_contact_author_email     'm_ootaki@marianna-u.ac.jp'
_publ_contact_author_fax     '+81-44-977-8111'
_publ_contact_author_phone     '+81-44-975-1846'
_publ_section_title
;
<i>L</i>-Leucylglycylglycine
;
loop_
    _publ_author_name
    _publ_author_footnote
    _publ_author_address
    'Ootaki, Masanori' .
;
Institute of Radioisotope Research,
St. Marianna University Graduate School of Medicine,
2-16-1 Sugao, Miyamae-ku, Kawasaki, Kanagawa 216-8511, Japan
;
    'Nawa, Yukino' .
;
Institute of Radioisotope Research,
St. Marianna University Graduate School of Medicine,
2-16-1 Sugao, Miyamae-ku, Kawasaki, Kanagawa 216-8511, Japan
;
    'Hiroi, Tomoko' .
;
Institute of Radioisotope Research,
St. Marianna University Graduate School of Medicine,
2-16-1 Sugao, Miyamae-ku, Kawasaki, Kanagawa 216-8511, Japan
;
    'Matsui, Hiroaki' .
;
Institute of Radioisotope Research,
St. Marianna University Graduate School of Medicine,
2-16-1 Sugao, Miyamae-ku, Kawasaki, Kanagawa 216-8511, Japan
Department of Molecular and Behavioral Neuroscience
St. Marianna University Graduate School of Medicine
2-16-1 Sugao, Miyamae-ku, Kawasaki, Kanagawa 216-8511, Japan
;
    'Sugawara, Yoko' .
;
School of Science, Kitasato University,
1-15-1 Kitasato, Minami-ku, Sagamihara,
Kanagawa 252-0373, Japan
;
