# Supplementary material for: l-Leucylglycylglycine
Source: Acta Crystallogr Sect E Struct Rep Online. 2013 Apr 5;69(Pt 5):o660. doi: 10.1107/S1600536813008490 (PMC3647856; doi:10.1107/S1600536813008490)
Supplement: Supplementary file 2 [file e-69-0o660-Isup2.hkl]

# 
# h,k,l, Fc-squared, Fo-squared, sigma(Fo-squared) and status flag 
# 
data_I
_shelx_title ' 20120202su_slldata' 
_shelx_refln_list_code          4 
_shelx_F_calc_maximum      115.82 
_exptl_crystal_F_000       528.00 
_reflns_d_resolution_high  0.7701 
 
loop_ 
 _symmetry_equiv_pos_as_xyz 
 'x, y, z' 
 '-x+1/2, -y, z+1/2' 
 'x+1/2, -y+1/2, -z' 
 '-x, y+1/2, -z+1/2' 
 
_cell_length_a     5.3910 
_cell_length_b    11.7420 
_cell_length_c    19.9750 
_cell_angle_alpha  90.000 
_cell_angle_beta   90.000 
_cell_angle_gamma  90.000 
 
_shelx_F_squared_multiplier     1.000 
 
loop_ 
 _refln_index_h 
 _refln_index_k 
 _refln_index_l 
 _refln_F_squared_calc 
 _refln_F_squared_meas 
 _refln_F_squared_sigma 
 _refln_observed_status 
   2   0   0     1225.97     1230.36     18.82 o 
   4   0   0      137.04       86.16     41.29 o 
   6   0   0      112.45       95.18     19.16 o 
   1   1   0      293.79      277.82      9.74 o 
   2   1   0      270.70      220.50     40.88 o 
   3   1   0     1423.27     1528.47     24.05 o 
   4   1   0        1.63        2.08      1.39 o 
   5   1   0        9.95        2.09      1.60 o 
   6   1   0        3.46        2.11      2.48 o 
   0   2   0     1185.38     1157.96     33.59 o 
   1   2   0      655.00      540.77      8.09 o 
   2   2   0       60.30       41.52     12.03 o 
   3   2   0        0.21        0.82      0.97 o 
   4   2   0       25.96       15.00      6.07 o 
   5   2   0       96.67       56.71     20.86 o 
   6   2   0       23.24       13.63      3.79 o 
   1   3   0      125.99      145.45      3.45 o 
   2   3   0       24.49       20.78      2.43 o 
   3   3   0      268.73      271.47     15.24 o 
   4   3   0       27.15       15.00      5.01 o 
   5   3   0        4.76        2.56      2.48 o 
   6   3   0        7.85        3.02      2.61 o 
   0   4   0    13413.13    13973.72   1026.71 o 
   1   4   0     2030.56     2055.60     29.44 o 
   2   4   0       15.57       15.17      2.78 o 
   3   4   0       15.02        8.14      2.53 o 
   4   4   0      615.82      678.73     14.31 o 
   5   4   0      130.74      140.90      7.45 o 
   6   4   0       11.39       15.15      4.33 o 
   1   5   0      313.25      325.36      6.90 o 
   2   5   0     1584.48     1625.01     29.82 o 
   3   5   0       69.35       80.16      6.08 o 
   4   5   0        0.72        0.81      2.36 o 
   5   5   0        0.94        0.41      2.08 o 
   6   5   0        1.03        1.24      2.48 o 
   0   6   0       23.59       27.48      3.34 o 
   1   6   0       92.58       91.88      3.79 o 
   2   6   0       24.55       23.81      1.56 o 
   3   6   0      324.90      307.29     13.10 o 
   4   6   0       97.60      111.54      7.40 o 
   5   6   0       65.02       72.42      7.64 o 
   6   6   0        0.96        3.99      2.66 o 
   1   7   0       59.09       55.91      3.39 o 
   2   7   0      385.09      406.89     13.07 o 
   3   7   0      285.38      295.78      9.58 o 
   4   7   0      189.99      186.68      8.82 o 
   5   7   0       21.80       17.39      4.97 o 
   6   7   0        0.23        0.52      3.26 o 
   0   8   0      887.71      895.94     23.10 o 
   1   8   0      141.28      146.78      6.44 o 
   2   8   0       21.15       19.40      2.24 o 
   3   8   0       41.38       46.36      5.22 o 
   4   8   0      245.52      253.08      9.99 o 
   5   8   0       30.26       35.89      5.90 o 
   1   9   0       25.24       19.66      2.96 o 
   2   9   0       94.31       85.52      4.17 o 
   3   9   0       26.07       29.38      5.12 o 
   4   9   0       82.29       91.93      7.19 o 
   5   9   0        4.93        5.47      3.84 o 
   0  10   0      735.55      753.45     31.68 o 
   1  10   0       35.98       40.99      4.30 o 
   2  10   0       23.04       21.66      4.78 o 
   3  10   0       31.16       29.93      5.20 o 
   4  10   0       10.11        9.09      4.18 o 
   5  10   0        8.73        8.70      4.10 o 
   1  11   0       11.83       13.02      2.91 o 
   2  11   0       43.42       45.58      5.89 o 
   3  11   0      126.86      132.53      8.51 o 
   4  11   0        3.05        2.28      3.16 o 
   0  12   0      204.92      196.52     10.60 o 
   1  12   0        1.34        0.35      1.86 o 
   2  12   0        4.92        7.75      3.17 o 
   3  12   0        0.26        3.05      3.31 o 
   4  12   0       16.98       17.00      5.73 o 
   1  13   0       19.37       18.36      5.08 o 
   2  13   0        7.16        4.31      3.58 o 
   3  13   0        1.63       -0.85      3.14 o 
   0  14   0       13.70       11.17      5.01 o 
   1  14   0        0.48        1.33      3.52 o 
   2  14   0        0.34        1.01      3.32 o 
   1  15   0        5.69        7.13      4.37 o 
   1   0   1     2393.50     2105.17     42.56 o 
   2   0   1     1639.27     1604.22     24.22 o 
   3   0   1      835.23      846.63     11.49 o 
   4   0   1      457.63      292.08    104.80 o 
   5   0   1        8.22        3.54      1.86 o 
   6   0   1        2.76        0.46      1.61 o 
  -6   1   1        2.97        1.74      2.23 o 
  -5   1   1      250.61      167.14     71.36 o 
  -4   1   1      118.99      113.67      5.46 o 
  -3   1   1      219.26      225.41      9.55 o 
  -2   1   1      870.01      890.26     19.64 o 
  -1   1   1     1474.12     1253.30     37.29 o 
   1   1   1     1475.07     1243.94     73.56 o 
   2   1   1      870.35      887.43     24.02 o 
   3   1   1      219.49      233.06      6.99 o 
   4   1   1      119.41      100.84     15.05 o 
   5   1   1      250.43      197.22     42.26 o 
   6   1   1        2.98        1.20      2.19 o 
  -6   2   1       18.43        5.81      6.29 o 
  -5   2   1       22.10       18.96      3.16 o 
  -4   2   1      353.43      362.24     17.73 o 
  -3   2   1      298.80      302.48     10.51 o 
  -2   2   1      251.54      248.40      9.82 o 
  -1   2   1     1299.69     1266.73     79.50 o 
   0   2   1     1687.81     1628.75     20.58 o 
   1   2   1     1301.17     1396.39     41.75 o 
   2   2   1      251.51      252.36     13.42 o 
   3   2   1      298.84      301.25     13.56 o 
   4   2   1      353.44      357.46     19.05 o 
   5   2   1       22.08       13.46      2.85 o 
   6   2   1       18.40        8.60      3.33 o 
  -6   3   1        3.38        0.50      1.81 o 
  -5   3   1       32.36       30.93      4.53 o 
  -4   3   1       22.85       23.70      3.52 o 
  -3   3   1       56.07       54.84      3.88 o 
  -2   3   1      156.30      151.04      8.46 o 
  -1   3   1      630.41      588.78      7.09 o 
   0   3   1     5508.87     5493.15     58.29 o 
   1   3   1      629.57      592.83      7.55 o 
   2   3   1      156.27      162.26      4.52 o 
   3   3   1       56.15       52.73      5.01 o 
   4   3   1       22.81       22.25      2.03 o 
   5   3   1       32.45       22.95      4.29 o 
   6   3   1        3.35        3.85      3.24 o 
  -6   4   1        7.00        8.22      3.85 o 
  -5   4   1       36.38       32.30      5.85 o 
  -4   4   1      103.44       96.78     11.43 o 
  -3   4   1       22.20       19.41      3.58 o 
  -2   4   1      218.69      229.75      7.15 o 
  -1   4   1      357.43      383.09      5.83 o 
   0   4   1     1630.73     1581.70     16.41 o 
   1   4   1      358.34      381.88      6.57 o 
   2   4   1      218.78      227.55      5.12 o 
   3   4   1       22.33       18.84      1.33 o 
   4   4   1      103.50      107.30      7.20 o 
   5   4   1       36.32       33.62      6.13 o 
   6   4   1        6.98        7.74      3.77 o 
  -6   5   1        5.59        3.87      2.84 o 
  -5   5   1       67.16       65.74      6.75 o 
  -4   5   1      239.13      231.39      9.42 o 
  -3   5   1      257.46      265.05     11.36 o 
  -2   5   1      426.86      416.26     10.65 o 
  -1   5   1       15.52       14.03      1.93 o 
   0   5   1     2414.71     2540.31     43.02 o 
   1   5   1       15.51       12.76      1.87 o 
   2   5   1      427.95      402.69      8.38 o 
   3   5   1      257.40      266.69     11.57 o 
   4   5   1      239.59      230.93      8.83 o 
   5   5   1       67.05       66.70      6.24 o 
   6   5   1        5.56        3.42      2.84 o 
  -6   6   1        0.59        1.83      2.95 o 
  -5   6   1       87.43       87.38      7.66 o 
  -4   6   1      173.11      187.44      8.35 o 
  -3   6   1       24.21       18.73      3.71 o 
  -2   6   1      246.53      266.68      8.62 o 
  -1   6   1      170.33      170.56      5.01 o 
   0   6   1      411.79      417.25      6.78 o 
   1   6   1      170.20      168.03      5.02 o 
   2   6   1      247.06      251.62      6.59 o 
   3   6   1       24.22       21.73      3.93 o 
   4   6   1      173.13      184.56      9.31 o 
   5   6   1       87.43       93.31      8.52 o 
   6   6   1        0.60        0.30      3.02 o 
  -6   7   1       32.25       34.19      6.86 o 
  -5   7   1       17.09       17.06      4.82 o 
  -4   7   1       10.70        6.77      3.28 o 
  -3   7   1       54.22       56.02      4.73 o 
  -2   7   1        3.79        3.79      1.28 o 
  -1   7   1      212.10      223.57      6.24 o 
   0   7   1       14.22       15.89      2.34 o 
   1   7   1      212.39      223.41      6.38 o 
   2   7   1        3.74        2.98      1.35 o 
   3   7   1       54.29       51.53      5.56 o 
   4   7   1       10.69       11.00      4.10 o 
   5   7   1       17.11       12.39      4.14 o 
   6   7   1       32.26       38.55      6.76 o 
  -5   8   1       20.28       22.39      5.35 o 
  -4   8   1        3.17        1.56      2.57 o 
  -3   8   1      138.26      144.62      7.19 o 
  -2   8   1       73.95       68.05      3.24 o 
  -1   8   1      156.77      152.39      6.60 o 
   0   8   1        3.60        2.72      1.76 o 
   1   8   1      156.63      156.96      6.73 o 
   2   8   1       73.79       69.91      3.51 o 
   3   8   1      138.58      137.47      7.22 o 
   4   8   1        3.16        2.12      2.65 o 
   5   8   1       20.21       29.26      5.83 o 
  -5   9   1       10.98       17.47      5.53 o 
  -4   9   1      138.39      152.84      8.37 o 
  -3   9   1       65.58       60.23      6.15 o 
  -2   9   1       52.40       44.02      3.79 o 
  -1   9   1       84.39       78.36      4.44 o 
   0   9   1        0.10        0.87      1.55 o 
   1   9   1       84.31       78.00      4.48 o 
   2   9   1       52.16       47.03      3.65 o 
   3   9   1       65.49       67.48      8.34 o 
   4   9   1      138.27      150.19      8.86 o 
   5   9   1       10.97       13.34      4.76 o 
  -5  10   1        4.52        2.68      3.19 o 
  -4  10   1       18.10       18.98      4.70 o 
  -3  10   1       10.50        7.52      3.92 o 
  -2  10   1       57.55       58.57      6.02 o 
  -1  10   1      101.64       87.93      5.02 o 
   0  10   1      132.53      137.55      5.98 o 
   1  10   1      101.57       91.10      5.11 o 
   2  10   1       57.46       53.62      6.19 o 
   3  10   1       10.47        5.07      3.78 o 
   4  10   1       18.09       13.00      4.22 o 
   5  10   1        4.53        4.71      3.80 o 
  -4  11   1        0.48        2.50      3.41 o 
  -3  11   1       22.34       20.40      5.40 o 
  -2  11   1       74.69       75.35      6.63 o 
  -1  11   1      175.39      179.74      6.75 o 
   0  11   1       88.30       82.98      5.12 o 
   1  11   1      175.30      173.61      6.60 o 
   2  11   1       74.77       70.52      6.54 o 
   3  11   1       22.28       19.12      5.33 o 
   4  11   1        0.49       -1.06      2.82 o 
  -4  12   1       10.22       11.89      4.80 o 
  -3  12   1       14.97       23.06      5.98 o 
  -2  12   1       50.91       50.94      6.33 o 
  -1  12   1        2.56        2.58      2.08 o 
   0  12   1       46.07       45.24      4.75 o 
   1  12   1        2.57        2.90      2.42 o 
   2  12   1       50.89       51.92      6.69 o 
   3  12   1       15.05       17.79      5.06 o 
   4  12   1       10.22       16.40      5.98 o 
  -3  13   1        4.07        4.37      3.67 o 
  -2  13   1        3.38        6.72      3.68 o 
  -1  13   1        0.18        2.72      3.44 o 
   0  13   1       29.78       30.50      4.50 o 
   1  13   1        0.18        0.57      2.80 o 
   2  13   1        3.35        3.12      2.90 o 
   3  13   1        4.06        2.14      3.29 o 
  -2  14   1       10.82       10.35      5.03 o 
  -1  14   1       33.95       41.92      6.82 o 
   0  14   1        0.15        2.40      2.23 o 
   1  14   1       33.90       36.33      6.45 o 
   2  14   1       10.84       11.70      5.39 o 
  -1  15   1       26.68       28.67      6.42 o 
   0  15   1      119.44      148.70      9.86 o 
   1  15   1       26.67       31.48      6.92 o 
   1   0   2     6760.08     5031.42    708.38 o 
   2   0   2     1983.64     1294.75    456.18 o 
   3   0   2        0.54        0.29      0.99 o 
   4   0   2       12.86       17.70      4.67 o 
   5   0   2       57.96       55.63      4.75 o 
   6   0   2        2.18        0.83      1.81 o 
  -6   1   2       12.23        8.44      3.55 o 
  -5   1   2      230.45      239.90      8.57 o 
  -4   1   2      199.94      184.10      9.83 o 
  -3   1   2      202.48      201.88      7.79 o 
  -2   1   2      334.74      322.78     18.84 o 
  -1   1   2     6158.90     5817.06     85.53 o 
   1   1   2     6162.85     5682.69    196.72 o 
   2   1   2      335.17      323.15     17.43 o 
   3   1   2      202.56      173.38     32.34 o 
   4   1   2      200.01      159.45     35.32 o 
   5   1   2      230.41      222.12      9.26 o 
   6   1   2       12.26        5.47      3.05 o 
  -6   2   2        7.34        7.10      3.29 o 
  -5   2   2      180.38      172.65      7.53 o 
  -4   2   2      304.39      308.65     12.50 o 
  -3   2   2      219.93      214.63      7.42 o 
  -2   2   2      260.27      237.99      5.61 o 
  -1   2   2      544.61      479.98     24.23 o 
   0   2   2      187.28      190.59      3.93 o 
   1   2   2      543.36      523.64     15.40 o 
   2   2   2      260.02      234.64      5.67 o 
   3   2   2      220.02      213.19      9.57 o 
   4   2   2      304.58      302.25     15.36 o 
   5   2   2      180.39      169.85     13.09 o 
   6   2   2        7.30        2.37      2.94 o 
  -6   3   2        8.74        6.81      2.95 o 
  -5   3   2       75.29       79.46      5.11 o 
  -4   3   2       42.94       46.84      3.81 o 
  -3   3   2       49.34       46.35      3.21 o 
  -2   3   2      278.42      281.83     14.70 o 
  -1   3   2     3030.94     3098.82     33.27 o 
   0   3   2     7121.93     6979.39     90.88 o 
   1   3   2     3028.93     3070.03     50.87 o 
   2   3   2      278.09      297.15      7.09 o 
   3   3   2       49.47       30.86     11.20 o 
   4   3   2       42.95       26.15     11.17 o 
   5   3   2       75.30       75.41      7.45 o 
   6   3   2        8.69        9.24      4.44 o 
  -6   4   2       27.19       26.00      4.73 o 
  -5   4   2       13.54        9.94      3.22 o 
  -4   4   2       43.77       35.17      4.60 o 
  -3   4   2      135.54      130.53      7.32 o 
  -2   4   2     1526.04     1612.68     21.21 o 
  -1   4   2      162.47      163.45      4.11 o 
   0   4   2      214.13      209.62      4.96 o 
   1   4   2      162.42      171.33      4.62 o 
   2   4   2     1525.81     1612.21     19.93 o 
   3   4   2      135.51      140.01      3.90 o 
   4   4   2       43.69       42.89      3.03 o 
   5   4   2       13.55       14.43      5.24 o 
   6   4   2       27.24       30.78      6.33 o 
  -6   5   2       40.29       35.31      5.98 o 
  -5   5   2      109.18      118.70      7.43 o 
  -4   5   2      123.10      138.02     15.98 o 
  -3   5   2      122.86      118.36      7.47 o 
  -2   5   2        5.13        3.20      1.67 o 
  -1   5   2      583.92      576.06      9.98 o 
   0   5   2      514.63      564.93     11.24 o 
   1   5   2      584.62      594.08      8.84 o 
   2   5   2        5.16        4.48      1.46 o 
   3   5   2      123.06      115.50      4.87 o 
   4   5   2      123.13      124.42      7.09 o 
   5   5   2      109.30      123.59      7.95 o 
   6   5   2       40.28       41.94      6.28 o 
  -6   6   2       29.35       27.68      5.58 o 
  -5   6   2      117.31      117.39      8.57 o 
  -4   6   2      150.05      159.60      7.92 o 
  -3   6   2      141.40      138.44      7.58 o 
  -2   6   2      254.91      249.42      8.24 o 
  -1   6   2     1202.61     1212.77     19.68 o 
   0   6   2       29.45       30.79      2.53 o 
   1   6   2     1201.64     1221.30     15.14 o 
   2   6   2      254.77      245.40      4.71 o 
   3   6   2      141.64      133.50      7.58 o 
   4   6   2      149.99      159.45      8.15 o 
   5   6   2      117.41      123.35      9.40 o 
   6   6   2       29.34       25.55      5.48 o 
  -6   7   2        3.43        7.21      5.84 o 
  -5   7   2       79.09       81.53      6.82 o 
  -4   7   2       93.15       97.08      6.57 o 
  -3   7   2        2.64        4.22      2.32 o 
  -2   7   2      182.21      184.74      9.07 o 
  -1   7   2      179.60      161.79      4.99 o 
   0   7   2      895.87      901.15     15.96 o 
   1   7   2      179.38      165.82      5.47 o 
   2   7   2      182.02      189.63      7.39 o 
   3   7   2        2.62        2.29      2.00 o 
   4   7   2       93.09       93.90      7.58 o 
   5   7   2       78.90       86.19      8.73 o 
   6   7   2        3.47        2.33      2.67 o 
  -5   8   2       21.55       26.35      5.33 o 
  -4   8   2       44.13       38.78      5.27 o 
  -3   8   2      111.30      111.75      6.45 o 
  -2   8   2      125.96      123.67      7.37 o 
  -1   8   2       63.04       66.51      3.84 o 
   0   8   2        0.65       -0.38      1.29 o 
   1   8   2       63.00       65.19      3.82 o 
   2   8   2      125.59      124.88      5.84 o 
   3   8   2      111.49      118.84      7.11 o 
   4   8   2       44.18       38.88      5.81 o 
   5   8   2       21.53       20.91      5.50 o 
  -5   9   2        6.67        6.28      3.67 o 
  -4   9   2       14.47       16.94      4.62 o 
  -3   9   2      282.46      287.58     10.06 o 
  -2   9   2       19.81       24.15      4.12 o 
  -1   9   2        2.90        0.96      1.47 o 
   0   9   2      218.33      214.99      8.60 o 
   1   9   2        2.87        0.68      1.42 o 
   2   9   2       19.87       15.08      2.83 o 
   3   9   2      282.73      283.40     10.40 o 
   4   9   2       14.40       12.40      4.40 o 
   5   9   2        6.71        6.15      3.82 o 
  -5  10   2        0.17        0.47      3.46 o 
  -4  10   2       26.73       29.73      5.58 o 
  -3  10   2       42.32       49.81      6.05 o 
  -2  10   2       65.13       65.52      6.29 o 
  -1  10   2       33.24       32.35      3.64 o 
   0  10   2      310.25      324.01      8.48 o 
   1  10   2       33.33       33.33      3.80 o 
   2  10   2       65.18       59.59      4.00 o 
   3  10   2       42.38       46.26      6.00 o 
   4  10   2       26.68       30.79      6.08 o 
   5  10   2        0.17        2.57      3.92 o 
  -4  11   2       22.13       25.78      5.57 o 
  -3  11   2       18.30       21.14      5.19 o 
  -2  11   2       31.16       36.63      5.32 o 
  -1  11   2        4.96        4.50      2.25 o 
   0  11   2       58.51       49.96      4.72 o 
   1  11   2        4.99        4.64      2.29 o 
   2  11   2       31.10       29.63      5.30 o 
   3  11   2       18.34       24.81      5.21 o 
   4  11   2       22.18       33.37      6.25 o 
  -4  12   2        6.16        7.16      4.91 o 
  -3  12   2       34.32       30.37      5.93 o 
  -2  12   2        6.19        4.09      3.45 o 
  -1  12   2        2.95        2.81      1.77 o 
   0  12   2       56.55       56.55      4.88 o 
   1  12   2        2.95        2.95      2.36 o 
   2  12   2        6.16        6.91      4.15 o 
   3  12   2       34.27       36.77      6.18 o 
   4  12   2        6.15        9.24      4.19 o 
  -3  13   2       24.76       26.78      5.93 o 
  -2  13   2        3.84        2.43      3.45 o 
  -1  13   2       56.38       66.47      7.01 o 
   0  13   2       13.18       12.34      3.51 o 
   1  13   2       56.43       59.36      6.96 o 
   2  13   2        3.86        2.56      3.22 o 
   3  13   2       24.81       22.55      5.98 o 
  -2  14   2       43.77       56.06      7.74 o 
  -1  14   2        0.97       -0.66      2.99 o 
   0  14   2       39.76       40.49      4.95 o 
   1  14   2        0.96        2.88      3.35 o 
   2  14   2       43.73       53.84      7.57 o 
  -1  15   2        8.59       10.74      4.52 o 
   0  15   2       31.58       27.57      6.13 o 
   1  15   2        8.61        8.70      4.71 o 
   1   0   3     7178.74     7226.27    217.82 o 
   2   0   3      986.22      809.01    134.04 o 
   3   0   3      267.22      250.30      9.69 o 
   4   0   3      110.78       90.90     19.07 o 
   5   0   3      257.50      229.04     74.63 o 
   6   0   3        0.04       -0.27      1.99 o 
  -6   1   3        3.95        1.29      2.37 o 
  -5   1   3       68.81       75.47      4.48 o 
  -4   1   3        2.77        0.42      1.36 o 
  -3   1   3      286.75      308.05     10.27 o 
  -2   1   3      788.35      861.96     33.02 o 
  -1   1   3      463.30      439.00      7.30 o 
   0   1   3       54.66       60.46      2.28 o 
   1   1   3      463.51      435.87     20.82 o 
   2   1   3      788.70      822.78     49.04 o 
   3   1   3      286.78      301.17     14.90 o 
   4   1   3        2.80        2.39      1.74 o 
   5   1   3       68.78       70.82      6.26 o 
   6   1   3        3.95       -0.58      2.00 o 
  -6   2   3        7.89       12.74      4.23 o 
  -5   2   3       70.24       51.62     10.57 o 
  -4   2   3       68.60       65.38      3.86 o 
  -3   2   3       34.45       38.42      3.35 o 
  -2   2   3       86.27       86.16      3.46 o 
  -1   2   3     1048.83      976.09     26.70 o 
   0   2   3     9733.60     9172.97    300.75 o 
   1   2   3     1047.85     1018.12     37.09 o 
   2   2   3       86.04       85.71      3.06 o 
   3   2   3       34.58       41.77      3.05 o 
   4   2   3       68.41       63.85      4.91 o 
   5   2   3       70.12       70.97      5.27 o 
   6   2   3        7.85        1.61      3.14 o 
  -6   3   3       41.98       41.66      5.30 o 
  -5   3   3       82.13       77.19      5.02 o 
  -4   3   3       98.65       91.67     15.60 o 
  -3   3   3      226.59      202.13     30.15 o 
  -2   3   3      478.68      463.63     20.67 o 
  -1   3   3      697.05      647.84     47.09 o 
   0   3   3       83.24       79.95      2.86 o 
   1   3   3      697.92      717.94     21.28 o 
   2   3   3      478.94      493.08      7.58 o 
   3   3   3      226.55      215.36      7.13 o 
   4   3   3       98.64       90.67      5.10 o 
   5   3   3       82.13       80.94      9.05 o 
   6   3   3       41.90       14.86     23.35 o 
  -6   4   3        1.56        1.40      2.19 o 
  -5   4   3      447.54      472.79     21.79 o 
  -4   4   3       63.37       63.83      4.80 o 
  -3   4   3      119.22      120.03      4.66 o 
  -2   4   3       28.12       29.66      2.63 o 
  -1   4   3     1058.50     1082.68     35.08 o 
   0   4   3      616.31      603.66     10.30 o 
   1   4   3     1058.68     1127.15     13.21 o 
   2   4   3       28.05       26.40      2.44 o 
   3   4   3      119.07      123.15      4.21 o 
   4   4   3       63.31       65.69      3.93 o 
   5   4   3      447.62      474.28     24.62 o 
   6   4   3        1.55        0.26      2.84 o 
  -6   5   3        2.63        5.66      3.36 o 
  -5   5   3       18.65       21.00      4.37 o 
  -4   5   3       77.70       91.16      6.51 o 
  -3   5   3       50.41       54.10      4.02 o 
  -2   5   3      547.49      586.46     13.29 o 
  -1   5   3       53.45       53.48      2.80 o 
   0   5   3     1139.53     1239.17     15.26 o 
   1   5   3       53.39       55.44      3.14 o 
   2   5   3      547.28      578.27     11.13 o 
   3   5   3       50.49       58.34      2.80 o 
   4   5   3       77.56       81.24      7.34 o 
   5   5   3       18.66       23.48      5.58 o 
   6   5   3        2.64        2.67      3.11 o 
  -6   6   3       15.71       19.75      7.12 o 
  -5   6   3        9.85        8.69      3.47 o 
  -4   6   3       63.62       64.35      5.04 o 
  -3   6   3      195.00      195.31      9.30 o 
  -2   6   3       11.02       13.41      2.77 o 
  -1   6   3      599.82      634.48     12.79 o 
   0   6   3        9.35        9.85      1.94 o 
   1   6   3      600.10      642.79     12.09 o 
   2   6   3       10.94       12.78      0.95 o 
   3   6   3      194.86      194.78      7.84 o 
   4   6   3       63.70       63.21      6.24 o 
   5   6   3        9.78       11.99      4.49 o 
   6   6   3       15.61       11.62      7.91 o 
  -6   7   3       19.49       23.69      8.22 o 
  -5   7   3        8.02        8.10      3.84 o 
  -4   7   3       15.49       13.16      3.55 o 
  -3   7   3       56.39       56.35      4.87 o 
  -2   7   3      102.17       98.85      6.27 o 
  -1   7   3      138.63      137.96      4.87 o 
   0   7   3      204.44      213.34      6.25 o 
   1   7   3      138.73      137.87      4.71 o 
   2   7   3      102.04      101.29      4.18 o 
   3   7   3       56.25       55.65      6.17 o 
   4   7   3       15.53       15.50      4.21 o 
   5   7   3        8.04        7.06      3.94 o 
   6   7   3       19.52       19.77      5.38 o 
  -5   8   3       68.45       77.75      6.78 o 
  -4   8   3        6.41        5.73      3.02 o 
  -3   8   3       40.58       45.84      4.93 o 
  -2   8   3       64.18       58.34      4.65 o 
  -1   8   3      182.12      181.67      7.40 o 
   0   8   3       93.32       93.24      4.34 o 
   1   8   3      182.23      187.10      7.74 o 
   2   8   3       64.19       56.84      3.68 o 
   3   8   3       40.62       44.46      6.01 o 
   4   8   3        6.40        3.89      2.74 o 
   5   8   3       68.40       75.56      7.91 o 
  -5   9   3        4.61        2.06      4.71 o 
  -4   9   3       33.33       36.57      5.26 o 
  -3   9   3       55.06       53.91      5.71 o 
  -2   9   3      103.96      106.95      6.26 o 
  -1   9   3      257.06      251.29      7.32 o 
   0   9   3       61.90       66.06      4.18 o 
   1   9   3      257.17      247.44      7.16 o 
   2   9   3      103.87      100.44      4.96 o 
   3   9   3       54.99       52.63      6.27 o 
   4   9   3       33.35       36.41      5.89 o 
   5   9   3        4.63        0.94      2.13 o 
  -5  10   3        7.66        2.83      4.61 o 
  -4  10   3       49.60       58.03      6.36 o 
  -3  10   3       15.63       12.77      4.58 o 
  -2  10   3       78.25       81.03      6.31 o 
  -1  10   3       60.18       55.63      4.18 o 
   0  10   3      179.36      171.39      6.39 o 
   1  10   3       60.19       59.55      4.58 o 
   2  10   3       78.42       75.87      4.68 o 
   3  10   3       15.64       13.25      4.20 o 
   4  10   3       49.57       51.85      6.78 o 
   5  10   3        7.68       10.51      5.59 o 
  -4  11   3        0.87        1.69      2.81 o 
  -3  11   3        8.66       14.82      4.37 o 
  -2  11   3       22.58       23.18      5.10 o 
  -1  11   3       16.63       18.61      3.28 o 
   0  11   3       17.34       21.22      3.73 o 
   1  11   3       16.63       18.47      3.47 o 
   2  11   3       22.63       21.39      5.13 o 
   3  11   3        8.66        9.16      4.26 o 
   4  11   3        0.85        2.08      3.59 o 
  -4  12   3        2.02        7.31      4.85 o 
  -3  12   3       40.46       46.96      6.32 o 
  -2  12   3       46.48       42.32      5.91 o 
  -1  12   3        5.89        4.35      2.11 o 
   0  12   3        8.39       12.16      3.46 o 
   1  12   3        5.86        2.87      2.07 o 
   2  12   3       46.47       44.55      6.36 o 
   3  12   3       40.44       50.73      7.18 o 
   4  12   3        2.02       -0.51      3.25 o 
  -3  13   3       22.10       25.25      6.00 o 
  -2  13   3       24.02       29.20      6.10 o 
  -1  13   3       35.23       40.09      6.01 o 
   0  13   3        6.16        5.74      2.60 o 
   1  13   3       35.20       39.74      4.87 o 
   2  13   3       24.04       21.02      5.96 o 
   3  13   3       22.14       21.61      6.47 o 
  -2  14   3        7.56        7.40      4.35 o 
  -1  14   3        0.45        0.99      3.03 o 
   0  14   3       23.53       30.15      4.58 o 
   1  14   3        0.45       -0.34      3.05 o 
   2  14   3        7.59        7.72      4.02 o 
   0  15   3       11.24       10.60      4.48 o 
   0   0   4     1122.93     1152.57     65.68 o 
   1   0   4      384.03      400.92      6.24 o 
   2   0   4      523.65      464.15     26.80 o 
   3   0   4       20.16        7.22      2.99 o 
   4   0   4        1.31        0.28      1.20 o 
   5   0   4      156.53      123.91     37.36 o 
   6   0   4       70.04       55.46      5.84 o 
  -6   1   4       72.47       49.86      5.26 o 
  -5   1   4       94.53       89.21     15.31 o 
  -4   1   4      250.60      239.65     10.32 o 
  -3   1   4      123.92       98.47     21.68 o 
  -2   1   4     1126.36     1022.59    104.77 o 
  -1   1   4      709.93      661.26      9.28 o 
   0   1   4     2747.16     2646.71     87.41 o 
   1   1   4      709.84      659.90     28.98 o 
   2   1   4     1126.27     1178.34     40.07 o 
   3   1   4      124.04      104.10      9.65 o 
   4   1   4      250.62      221.45     17.78 o 
   5   1   4       94.38       88.93      6.64 o 
   6   1   4       72.42       18.65     18.56 o 
  -6   2   4       56.55       50.99      7.44 o 
  -5   2   4      140.95      136.60      8.36 o 
  -4   2   4       50.21       61.98      3.95 o 
  -3   2   4     1294.01     1431.68     22.81 o 
  -2   2   4     1034.13     1043.40     15.72 o 
  -1   2   4     1321.09     1359.86     27.64 o 
   0   2   4      124.62      103.17      7.38 o 
   1   2   4     1320.76     1371.90     52.52 o 
   2   2   4     1034.57     1064.81     29.40 o 
   3   2   4     1294.11     1399.25     27.66 o 
   4   2   4       50.13       58.06      3.18 o 
   5   2   4      140.93      148.04      6.70 o 
   6   2   4       56.55       62.02     11.34 o 
  -6   3   4       19.00       12.19      3.39 o 
  -5   3   4       70.71       49.92     13.73 o 
  -4   3   4       72.55       78.41      5.07 o 
  -3   3   4      319.55      331.47     11.61 o 
  -2   3   4       69.69       69.85      3.01 o 
  -1   3   4      763.78      718.94     45.71 o 
   0   3   4     3019.65     2994.91    129.30 o 
   1   3   4      765.28      756.80     17.37 o 
   2   3   4       69.58       75.14      2.99 o 
   3   3   4      319.53      328.80     10.06 o 
   4   3   4       72.53       65.55      3.46 o 
   5   3   4       70.81       67.76      7.81 o 
   6   3   4       18.92       22.23      5.93 o 
  -6   4   4       24.63       25.49      5.81 o 
  -5   4   4       54.10       54.27      5.15 o 
  -4   4   4       51.10       46.20      4.13 o 
  -3   4   4      139.45      138.95      6.15 o 
  -2   4   4      121.41      121.02      6.23 o 
  -1   4   4      164.74      167.16      5.24 o 
   0   4   4      283.03      282.57      8.47 o 
   1   4   4      164.52      166.05      3.93 o 
   2   4   4      122.07      125.06      3.35 o 
   3   4   4      139.49      145.22      5.62 o 
   4   4   4       51.08       45.84      3.77 o 
   5   4   4       54.09       53.74      6.82 o 
   6   4   4       24.52        6.60     13.06 o 
  -6   5   4        1.46        0.62      3.19 o 
  -5   5   4        8.61        9.92      3.29 o 
  -4   5   4      394.73      387.37     23.32 o 
  -3   5   4       40.71       45.97      3.98 o 
  -2   5   4       43.10       40.85      3.36 o 
  -1   5   4       56.75       61.41      3.35 o 
   0   5   4      204.93      229.03      5.75 o 
   1   5   4       56.81       60.46      3.52 o 
   2   5   4       43.17       42.74      1.58 o 
   3   5   4       40.54       44.50      3.18 o 
   4   5   4      394.81      389.74     13.75 o 
   5   5   4        8.58       12.35      5.23 o 
   6   5   4        1.47        0.50      2.70 o 
  -6   6   4       13.92       10.71      5.22 o 
  -5   6   4        7.49        7.25      3.61 o 
  -4   6   4      130.92      131.09      6.35 o 
  -3   6   4      248.58      254.95     11.08 o 
  -2   6   4       39.96       33.57      3.61 o 
  -1   6   4     1425.39     1397.25     47.70 o 
   0   6   4      196.36      207.92      5.76 o 
   1   6   4     1426.77     1447.31     23.17 o 
   2   6   4       40.00       35.96      1.86 o 
   3   6   4      248.51      245.77      9.19 o 
   4   6   4      130.81      127.50      7.78 o 
   5   6   4        7.48        3.90      3.06 o 
   6   6   4       13.89        6.79      3.55 o 
  -6   7   4        2.03       -0.93      3.82 o 
  -5   7   4        5.54        5.00      3.52 o 
  -4   7   4      104.47      103.83      6.44 o 
  -3   7   4        8.81        4.85      2.58 o 
  -2   7   4       26.72       22.69      3.46 o 
  -1   7   4       14.71        8.74      2.06 o 
   0   7   4      127.50      133.95      4.80 o 
   1   7   4       14.72        9.49      2.10 o 
   2   7   4       26.78       24.70      2.66 o 
   3   7   4        8.80        7.27      1.80 o 
   4   7   4      104.42      104.65      8.83 o 
   5   7   4        5.52        6.12      3.46 o 
   6   7   4        2.02        2.55      2.58 o 
  -5   8   4       11.51       10.90      6.24 o 
  -4   8   4       72.16       69.39      5.81 o 
  -3   8   4       17.03       12.39      3.58 o 
  -2   8   4      266.64      268.02      8.79 o 
  -1   8   4       11.62        9.60      2.35 o 
   0   8   4        0.10        0.72      1.49 o 
   1   8   4       11.66       13.61      2.66 o 
   2   8   4      265.98      261.17      5.80 o 
   3   8   4       16.96       16.21      4.31 o 
   4   8   4       72.16       73.70      7.55 o 
   5   8   4       11.49       17.90      4.98 o 
  -5   9   4       12.45       15.84      7.00 o 
  -4   9   4       43.76       55.66      6.12 o 
  -3   9   4       63.38       65.30      5.73 o 
  -2   9   4      139.15      130.14      6.99 o 
  -1   9   4      123.27      130.60      5.27 o 
   0   9   4        7.75        9.45      2.47 o 
   1   9   4      123.28      128.20      5.49 o 
   2   9   4      139.17      126.92      5.49 o 
   3   9   4       63.14       58.95      6.56 o 
   4   9   4       43.75       45.57      7.30 o 
   5   9   4       12.49       12.95      4.73 o 
  -5  10   4        3.12        2.49      4.71 o 
  -4  10   4       49.00       47.02      6.40 o 
  -3  10   4       55.30       56.74      5.96 o 
  -2  10   4       84.07       77.81      6.31 o 
  -1  10   4      150.68      146.55      7.39 o 
   0  10   4       57.44       49.52      4.08 o 
   1  10   4      150.74      139.01      6.02 o 
   2  10   4       84.00       80.54      4.95 o 
   3  10   4       55.23       53.66      6.70 o 
   4  10   4       49.01       48.65      6.96 o 
   5  10   4        3.11        3.50      3.86 o 
  -4  11   4        4.02        4.81      5.17 o 
  -3  11   4       30.71       34.41      5.47 o 
  -2  11   4       26.09       32.11      5.67 o 
  -1  11   4       10.73       11.72      2.78 o 
   0  11   4       30.81       27.56      3.97 o 
   1  11   4       10.75       11.58      3.30 o 
   2  11   4       26.06       23.80      5.51 o 
   3  11   4       30.63       41.05      6.25 o 
   4  11   4        4.02        3.05      3.39 o 
  -4  12   4       19.06       18.80      6.55 o 
  -3  12   4        6.83        5.66      3.55 o 
  -2  12   4       26.51       29.50      5.41 o 
  -1  12   4       22.63       20.16      3.53 o 
   0  12   4        7.57       12.70      3.15 o 
   1  12   4       22.67       22.98      4.17 o 
   2  12   4       26.45       26.18      5.94 o 
   3  12   4        6.83       12.44      5.12 o 
   4  12   4       19.07       14.85      5.37 o 
  -3  13   4        3.96        6.82      4.55 o 
  -2  13   4       11.75        6.85      3.58 o 
  -1  13   4       73.53       77.60      7.08 o 
   0  13   4       19.31       19.83      3.90 o 
   1  13   4       73.52       75.27      5.82 o 
   2  13   4       11.78        5.69      4.11 o 
   3  13   4        3.93        4.98      4.64 o 
  -2  14   4        2.29        2.85      3.62 o 
  -1  14   4       24.93       21.47      5.28 o 
   0  14   4        4.65        2.67      2.25 o 
   1  14   4       24.97       19.97      5.16 o 
   2  14   4        2.29        3.40      3.62 o 
   0  15   4        2.00        2.16      2.97 o 
   1   0   5       23.95       28.19      1.80 o 
   2   0   5       33.73       39.80      6.38 o 
   3   0   5     1165.88     1201.08     77.99 o 
   4   0   5       54.72       39.85      7.35 o 
   5   0   5       37.34       19.08      9.36 o 
   6   0   5       87.89       74.15     10.11 o 
  -6   1   5       20.81       17.14      3.50 o 
  -5   1   5      140.25      127.30      4.90 o 
  -4   1   5      224.89      148.66     42.76 o 
  -3   1   5        5.69        1.91      1.27 o 
  -2   1   5       85.48       86.37      5.76 o 
  -1   1   5      996.75      968.78     42.66 o 
   0   1   5      680.65      620.71     17.56 o 
   1   1   5      995.70      936.17     44.49 o 
   2   1   5       85.62       91.99      3.36 o 
   3   1   5        5.70        5.00      1.94 o 
   4   1   5      224.78      209.55     10.20 o 
   5   1   5      140.23      134.83      7.72 o 
   6   1   5       20.83       26.17      6.41 o 
  -6   2   5       12.76       11.01      3.25 o 
  -5   2   5       86.16       62.15     14.88 o 
  -4   2   5       18.98        9.66      6.14 o 
  -3   2   5      286.12      291.22      7.03 o 
  -2   2   5      380.17      381.01      5.77 o 
  -1   2   5     3030.73     3007.23     52.17 o 
   0   2   5     3510.47     3373.32    208.34 o 
   1   2   5     3031.58     2999.98    129.41 o 
   2   2   5      381.01      380.67     13.92 o 
   3   2   5      286.64      287.60      8.24 o 
   4   2   5       19.00       17.05      2.44 o 
   5   2   5       86.26       77.59      7.39 o 
   6   2   5       12.74        5.16      5.27 o 
  -6   3   5        1.75        0.55      2.08 o 
  -5   3   5       23.91       12.55      5.30 o 
  -4   3   5       29.12       29.94      3.40 o 
  -3   3   5      256.32      273.15      7.36 o 
  -2   3   5       60.58       58.61      2.72 o 
  -1   3   5      157.35      129.64      6.02 o 
   0   3   5     3449.36     3506.93    110.94 o 
   1   3   5      157.55      136.53      6.09 o 
   2   3   5       60.50       60.96      2.66 o 
   3   3   5      256.14      272.74      7.02 o 
   4   3   5       29.14       21.96      5.50 o 
   5   3   5       23.85       22.90      3.66 o 
   6   3   5        1.75        4.65      4.57 o 
  -6   4   5       14.32       19.96      5.13 o 
  -5   4   5       79.16       76.59      6.10 o 
  -4   4   5       46.84       50.33      4.23 o 
  -3   4   5       42.35       42.65      3.01 o 
  -2   4   5       66.73       66.17      3.09 o 
  -1   4   5     1828.87     1778.49    152.94 o 
   0   4   5     1363.90     1417.46     49.97 o 
   1   4   5     1827.82     1920.75     41.37 o 
   2   4   5       66.65       71.37      3.78 o 
   3   4   5       42.05       36.05      1.63 o 
   4   4   5       46.85       48.95      4.19 o 
   5   4   5       79.07       79.29      8.20 o 
   6   4   5       14.36        9.06      5.10 o 
  -6   5   5       10.36        9.82      5.36 o 
  -5   5   5       25.41       19.68      5.53 o 
  -4   5   5      253.83      254.41     14.92 o 
  -3   5   5       11.15       15.20      2.55 o 
  -2   5   5      205.27      214.33      6.81 o 
  -1   5   5      199.17      209.10      6.49 o 
   0   5   5      503.84      519.01     14.78 o 
   1   5   5      199.24      208.88      5.76 o 
   2   5   5      204.56      212.87      4.88 o 
   3   5   5       11.11       14.96      2.70 o 
   4   5   5      253.55      253.13     12.19 o 
   5   5   5       25.40       32.28      6.86 o 
   6   5   5       10.29        9.24      5.03 o 
  -6   6   5       11.70        8.44      4.95 o 
  -5   6   5       13.12       16.48      6.20 o 
  -4   6   5       57.21       56.01      4.66 o 
  -3   6   5       14.40       18.94      4.94 o 
  -2   6   5      343.63      345.37      9.75 o 
  -1   6   5     1280.01     1277.71     44.24 o 
   0   6   5        0.78        1.29      1.11 o 
   1   6   5     1280.48     1303.70     21.43 o 
   2   6   5      343.16      340.19      6.96 o 
   3   6   5       14.37       17.70      2.58 o 
   4   6   5       57.34       60.84      6.26 o 
   5   6   5       13.18       14.12      5.18 o 
   6   6   5       11.68        4.38      3.58 o 
  -6   7   5       21.50       26.96      7.68 o 
  -5   7   5        0.91        0.35      3.82 o 
  -4   7   5       27.97       32.36      4.54 o 
  -3   7   5       43.21       35.95      4.04 o 
  -2   7   5       98.06      106.69      6.44 o 
  -1   7   5      121.06      123.84      4.30 o 
   0   7   5      122.10      104.71      4.26 o 
   1   7   5      121.05      127.89      4.74 o 
   2   7   5       98.04       99.45      4.52 o 
   3   7   5       43.23       37.51      3.62 o 
   4   7   5       27.96       32.53      6.14 o 
   5   7   5        0.91        0.81      3.08 o 
   6   7   5       21.45       27.86      6.39 o 
  -5   8   5       52.12       59.94      8.88 o 
  -4   8   5        3.34        2.15      2.20 o 
  -3   8   5       47.54       44.31      4.83 o 
  -2   8   5        8.00       11.29      3.32 o 
  -1   8   5      349.80      344.31     11.75 o 
   0   8   5      415.95      425.64     14.02 o 
   1   8   5      349.68      358.89     12.38 o 
   2   8   5        8.00        7.30      1.67 o 
   3   8   5       47.22       41.56      7.01 o 
   4   8   5        3.37        0.81      2.83 o 
   5   8   5       52.07       50.96      6.81 o 
  -5   9   5        4.81        2.83      4.13 o 
  -4   9   5       39.33       44.20      5.22 o 
  -3   9   5        0.96        1.49      2.59 o 
  -2   9   5        4.43        4.16      2.66 o 
  -1   9   5      149.47      145.76      6.14 o 
   0   9   5       26.47       21.15      3.15 o 
   1   9   5      149.69      149.24      5.88 o 
   2   9   5        4.37        4.46      2.11 o 
   3   9   5        0.96        2.41      3.01 o 
   4   9   5       39.30       36.95      6.93 o 
   5   9   5        4.82        3.19      3.00 o 
  -5  10   5       12.52       10.93      5.76 o 
  -4  10   5       11.10        7.58      5.61 o 
  -3  10   5       82.72       85.87      6.72 o 
  -2  10   5      117.00      123.74      7.15 o 
  -1  10   5      130.60      120.04      5.35 o 
   0  10   5        6.40        7.79      2.74 o 
   1  10   5      130.42      129.61      5.83 o 
   2  10   5      116.94      122.36      5.74 o 
   3  10   5       82.70       87.63      7.70 o 
   4  10   5       11.11       10.04      4.53 o 
   5  10   5       12.54        7.78      4.47 o 
  -4  11   5       11.51        7.34      5.40 o 
  -3  11   5       40.87       35.67      5.48 o 
  -2  11   5       26.72       31.34      5.53 o 
  -1  11   5       26.67       18.83      3.30 o 
   0  11   5        1.06        0.42      1.91 o 
   1  11   5       26.78       29.76      4.20 o 
   2  11   5       26.69       28.60      6.14 o 
   3  11   5       40.88       42.41      6.22 o 
   4  11   5       11.54        5.09      4.05 o 
  -4  12   5        3.31        7.56      6.93 o 
  -3  12   5       10.44       12.62      4.64 o 
  -2  12   5       17.20       12.24      4.62 o 
  -1  12   5       30.94       32.21      5.81 o 
   0  12   5       77.44       81.12      5.52 o 
   1  12   5       31.02       28.91      4.34 o 
   2  12   5       17.22       13.57      5.84 o 
   3  12   5       10.51       13.88      5.35 o 
   4  12   5        3.29        4.77      4.44 o 
  -3  13   5        0.46        0.21      4.26 o 
  -2  13   5       20.77       28.76      5.54 o 
  -1  13   5       13.26        6.09      3.57 o 
   0  13   5        8.63        5.41      2.85 o 
   1  13   5       13.29       11.19      3.23 o 
   2  13   5       20.77       26.61      6.60 o 
   3  13   5        0.46        1.78      3.57 o 
  -2  14   5        6.28        8.98      4.26 o 
  -1  14   5       22.70       28.02      6.12 o 
   0  14   5        0.34        0.97      2.11 o 
   1  14   5       22.68       23.23      5.53 o 
   2  14   5        6.27        8.35      4.66 o 
   0   0   6     7829.27     8007.84    566.09 o 
   1   0   6      829.84      900.34     18.57 o 
   2   0   6      417.34      472.03      7.29 o 
   3   0   6       68.31       63.66      3.21 o 
   4   0   6      183.30      173.80      6.79 o 
   5   0   6        3.77        1.68      2.21 o 
   6   0   6        1.07       -0.29      1.82 o 
  -6   1   6       31.76       20.23      5.13 o 
  -5   1   6       13.34        6.43      4.04 o 
  -4   1   6      254.30      265.00     18.07 o 
  -3   1   6      238.08      220.36     12.99 o 
  -2   1   6      998.90     1055.26     15.17 o 
  -1   1   6     1063.07     1051.37     19.80 o 
   0   1   6        5.50       11.65      1.51 o 
   1   1   6     1063.88     1076.25     33.37 o 
   2   1   6      997.57     1040.53     26.47 o 
   3   1   6      237.38      240.75     13.38 o 
   4   1   6      254.35      287.51      7.09 o 
   5   1   6       13.38       10.99      2.70 o 
   6   1   6       31.75        6.63     16.34 o 
  -6   2   6       16.99       12.49      3.77 o 
  -5   2   6       46.10       45.72      4.73 o 
  -4   2   6       75.83       56.49     13.85 o 
  -3   2   6       80.07       60.50      8.02 o 
  -2   2   6       16.75       11.59      2.83 o 
  -1   2   6     3932.23     4038.04    151.40 o 
   0   2   6      124.27      115.19      8.03 o 
   1   2   6     3930.80     4039.39    207.41 o 
   2   2   6       16.68       17.17      2.03 o 
   3   2   6       79.59       75.62      3.48 o 
   4   2   6       75.73       79.56      4.27 o 
   5   2   6       46.13       18.17     15.60 o 
   6   2   6       16.98       20.29      6.78 o 
  -6   3   6        5.35        6.03      3.04 o 
  -5   3   6       74.13       49.31     13.53 o 
  -4   3   6      174.19      129.02     33.09 o 
  -3   3   6      107.35      105.74      3.79 o 
  -2   3   6       91.45       93.18      3.15 o 
  -1   3   6     4939.64     4890.05    229.45 o 
   0   3   6      802.56      888.66     12.41 o 
   1   3   6     4937.55     5013.11    234.47 o 
   2   3   6       91.65       95.82      4.60 o 
   3   3   6      107.30      104.75      3.56 o 
   4   3   6      174.26      169.64      8.43 o 
   5   3   6       74.16       78.37      5.34 o 
   6   3   6        5.35        3.73      3.86 o 
  -6   4   6        3.62        4.02      3.40 o 
  -5   4   6       19.93       11.51      3.58 o 
  -4   4   6      490.87      495.19     20.75 o 
  -3   4   6       48.47       50.93      3.08 o 
  -2   4   6      457.13      492.93     21.10 o 
  -1   4   6      156.08      157.40      8.46 o 
   0   4   6     1128.49     1082.23     37.62 o 
   1   4   6      156.05      163.70      5.57 o 
   2   4   6      456.42      503.25     21.84 o 
   3   4   6       48.37       49.22      2.33 o 
   4   4   6      490.77      494.66     14.10 o 
   5   4   6       19.93        5.87      9.11 o 
   6   4   6        3.61        4.26      4.31 o 
  -6   5   6       70.51       83.13     11.57 o 
  -5   5   6        2.05        3.69      3.06 o 
  -4   5   6       35.12       36.29      3.72 o 
  -3   5   6      300.16      287.74     17.83 o 
  -2   5   6      323.29      316.97     20.89 o 
  -1   5   6      318.44      335.94      8.61 o 
   0   5   6       85.45       87.52      3.70 o 
   1   5   6      318.39      332.65      6.87 o 
   2   5   6      323.03      336.12      9.63 o 
   3   5   6      299.89      306.25     12.52 o 
   4   5   6       35.11       36.23      3.76 o 
   5   5   6        2.03        6.64      5.20 o 
   6   5   6       70.50       75.35     15.57 o 
  -6   6   6       14.72       21.66      6.16 o 
  -5   6   6       10.04        7.99      5.44 o 
  -4   6   6       66.93       71.01      5.01 o 
  -3   6   6       16.50       13.11      2.88 o 
  -2   6   6      252.33      230.74      9.85 o 
  -1   6   6      245.11      240.84      7.67 o 
   0   6   6      292.73      285.02      9.74 o 
   1   6   6      244.99      243.66      7.89 o 
   2   6   6      251.89      238.68      7.64 o 
   3   6   6       16.37       17.44      2.77 o 
   4   6   6       66.73       61.53      7.75 o 
   5   6   6       10.06        4.14      3.69 o 
   6   6   6       14.72       13.19      6.12 o 
  -6   7   6        6.43       11.96      6.00 o 
  -5   7   6       34.85       37.19      7.99 o 
  -4   7   6       31.02       48.04     12.76 o 
  -3   7   6      205.79      213.40      8.98 o 
  -2   7   6        6.59        6.74      2.88 o 
  -1   7   6      849.94      859.00     26.89 o 
   0   7   6     1899.16     1973.16     41.59 o 
   1   7   6      849.49      889.66     19.62 o 
   2   7   6        6.61        6.34      1.74 o 
   3   7   6      206.08      209.78      6.92 o 
   4   7   6       30.98       34.16      6.39 o 
   5   7   6       34.93       45.46      6.72 o 
   6   7   6        6.45        5.62      3.18 o 
  -5   8   6        1.89        1.39      3.78 o 
  -4   8   6       74.13       79.86      8.90 o 
  -3   8   6        4.20        2.75      2.19 o 
  -2   8   6       45.36       43.00      4.20 o 
  -1   8   6      101.06       94.70      5.05 o 
   0   8   6      522.47      517.23     16.51 o 
   1   8   6      101.17      106.27      5.73 o 
   2   8   6       45.30       43.15      2.91 o 
   3   8   6        4.24        3.80      2.64 o 
   4   8   6       74.01       75.13      8.38 o 
   5   8   6        1.88        2.15      2.75 o 
  -5   9   6       13.71       15.71      7.08 o 
  -4   9   6        6.28        4.48      4.15 o 
  -3   9   6       12.91       13.76      3.73 o 
  -2   9   6      257.85      258.79      8.87 o 
  -1   9   6       69.79       66.57      4.22 o 
   0   9   6      255.46      253.53      7.25 o 
   1   9   6       69.65       70.44      4.54 o 
   2   9   6      257.94      256.52      7.70 o 
   3   9   6       12.88       11.59      4.56 o 
   4   9   6        6.31        6.82      5.09 o 
   5   9   6       13.65       10.33      7.37 o 
  -5  10   6       16.31       15.44     10.38 o 
  -4  10   6        3.09        3.24      4.57 o 
  -3  10   6       38.42       43.97      5.38 o 
  -2  10   6        1.68        2.21      2.39 o 
  -1  10   6      162.42      161.86      7.55 o 
   0  10   6       23.60       17.58      3.25 o 
   1  10   6      162.62      158.75      6.37 o 
   2  10   6        1.73        1.41      1.63 o 
   3  10   6       38.52       44.13      6.73 o 
   4  10   6        3.07        3.39      3.93 o 
   5  10   6       16.27       12.49      6.13 o 
  -4  11   6        2.05        9.52      6.72 o 
  -3  11   6       15.89       11.67      4.14 o 
  -2  11   6       12.41       10.98      4.52 o 
  -1  11   6       16.62       18.49      4.35 o 
   0  11   6      146.02      145.66      7.77 o 
   1  11   6       16.62       14.29      3.40 o 
   2  11   6       12.39       14.72      5.12 o 
   3  11   6       15.98       16.68      5.70 o 
   4  11   6        2.05        1.98      4.19 o 
  -4  12   6       15.54       11.92      6.97 o 
  -3  12   6        4.48        3.40      5.32 o 
  -2  12   6       14.41       19.33      4.99 o 
  -1  12   6       22.72       21.56      4.74 o 
   0  12   6        3.21        1.94      2.18 o 
   1  12   6       22.75       19.82      4.11 o 
   2  12   6       14.36       21.20      6.15 o 
   3  12   6        4.48        6.16      3.73 o 
   4  12   6       15.54       16.14      5.24 o 
  -3  13   6       12.93       17.88      7.73 o 
  -2  13   6        4.08        4.28      2.96 o 
  -1  13   6       18.53       16.39      4.89 o 
   0  13   6       16.13       15.39      3.87 o 
   1  13   6       18.48       18.33      3.73 o 
   2  13   6        4.08        1.65      3.41 o 
   3  13   6       12.94       14.26      5.69 o 
  -2  14   6       53.06       61.38      8.02 o 
  -1  14   6        0.87        1.39      3.09 o 
   0  14   6       11.34       13.24      4.10 o 
   1  14   6        0.86        1.57      2.81 o 
   2  14   6       53.18       63.39     11.03 o 
   1   0   7        9.33        7.17      1.38 o 
   2   0   7      120.04      115.61      3.74 o 
   3   0   7      215.82      209.49      5.65 o 
   4   0   7        4.18        1.55      1.41 o 
   5   0   7       15.80       19.02      3.20 o 
   6   0   7        7.99        5.09      6.24 o 
  -6   1   7       23.86       29.93      5.87 o 
  -5   1   7       55.53       61.96      6.85 o 
  -4   1   7       75.80       73.90      5.93 o 
  -3   1   7        8.66       12.11      2.53 o 
  -2   1   7      522.98      525.68      9.42 o 
  -1   1   7     1004.38     1052.38     20.15 o 
   0   1   7      210.47      254.92      9.55 o 
   1   1   7     1004.26     1073.68     30.66 o 
   2   1   7      521.81      516.65     15.44 o 
   3   1   7        8.67        8.53      1.69 o 
   4   1   7       75.77       73.01      4.01 o 
   5   1   7       55.59       57.40      4.23 o 
   6   1   7       23.87        8.69     15.16 o 
  -6   2   7       32.66       29.27      5.79 o 
  -5   2   7       13.92        8.22      2.55 o 
  -4   2   7      361.41      380.38     11.24 o 
  -3   2   7       98.13       98.86      4.88 o 
  -2   2   7      624.34      689.38     14.77 o 
  -1   2   7     1342.47     1414.39     43.87 o 
   0   2   7      453.62      438.02     21.59 o 
   1   2   7     1342.95     1413.31     55.86 o 
   2   2   7      624.12      673.60     25.68 o 
   3   2   7       98.14       95.28      4.52 o 
   4   2   7      361.16      375.64     13.66 o 
   5   2   7       13.93        7.46      3.02 o 
   6   2   7       32.69       27.79      6.55 o 
  -6   3   7       19.75       13.46      8.35 o 
  -5   3   7       45.42       37.95      5.69 o 
  -4   3   7      449.89      375.57     51.51 o 
  -3   3   7      131.13       79.89     34.32 o 
  -2   3   7       29.58       32.45      1.69 o 
  -1   3   7      532.48      549.39     18.16 o 
   0   3   7       77.59       75.05      6.28 o 
   1   3   7      532.06      555.00     24.00 o 
   2   3   7       29.45       30.85      2.55 o 
   3   3   7      131.20      143.48      6.80 o 
   4   3   7      449.63      441.78     15.03 o 
   5   3   7       45.52       29.32     13.31 o 
   6   3   7       19.72        7.80     10.87 o 
  -6   4   7       11.25        8.39      4.02 o 
  -5   4   7        5.46        6.33      2.95 o 
  -4   4   7       91.13       58.23     11.91 o 
  -3   4   7      144.22      145.21      6.12 o 
  -2   4   7      274.96      264.96     10.69 o 
  -1   4   7     2019.31     2028.21    137.85 o 
   0   4   7        5.43        7.24      1.76 o 
   1   4   7     2017.67     2128.14     92.79 o 
   2   4   7      275.07      279.76     11.26 o 
   3   4   7      144.28      142.42      5.86 o 
   4   4   7       91.17       86.39      5.37 o 
   5   4   7        5.48        6.07      4.36 o 
   6   4   7       11.23        6.08      4.29 o 
  -6   5   7        7.26        9.65      4.50 o 
  -5   5   7       28.05       23.68      5.31 o 
  -4   5   7       55.04       51.19      3.95 o 
  -3   5   7       31.48       29.05      2.72 o 
  -2   5   7      222.73      227.82     13.68 o 
  -1   5   7      164.80      183.17      6.06 o 
   0   5   7     1176.89     1162.96     38.03 o 
   1   5   7      164.72      172.15      5.55 o 
   2   5   7      222.63      241.77      7.47 o 
   3   5   7       31.56       30.51      2.11 o 
   4   5   7       55.23       53.01      5.23 o 
   5   5   7       28.08       29.11      7.01 o 
   6   5   7        7.29        6.27      6.35 o 
  -6   6   7        6.48        2.84      3.34 o 
  -5   6   7       30.83       39.20      7.00 o 
  -4   6   7       86.69       81.20      9.23 o 
  -3   6   7      269.37      278.05      7.86 o 
  -2   6   7      271.08      272.17     11.10 o 
  -1   6   7      514.55      546.83     12.91 o 
   0   6   7      108.91      109.91      4.75 o 
   1   6   7      514.15      538.67     12.46 o 
   2   6   7      271.11      272.94      8.62 o 
   3   6   7      269.33      279.94     10.04 o 
   4   6   7       86.62       84.83      8.80 o 
   5   6   7       30.87       32.12      7.59 o 
   6   6   7        6.47        2.08      3.75 o 
  -5   7   7        7.83       10.29      4.49 o 
  -4   7   7      189.46      212.43     11.46 o 
  -3   7   7      186.97      185.79      6.71 o 
  -2   7   7       20.86       21.76      3.59 o 
  -1   7   7      208.61      211.17      9.79 o 
   0   7   7       90.55       85.29      4.27 o 
   1   7   7      208.41      206.98      8.29 o 
   2   7   7       20.76       21.36      2.30 o 
   3   7   7      187.29      182.09      6.65 o 
   4   7   7      189.59      209.04      9.95 o 
   5   7   7        7.79        6.62      4.49 o 
  -5   8   7        8.93       12.56      5.77 o 
  -4   8   7       23.36       27.52      6.93 o 
  -3   8   7       39.86       38.45      4.28 o 
  -2   8   7       84.13       87.83      5.23 o 
  -1   8   7      213.97      219.52      8.65 o 
   0   8   7       15.41       18.09      3.00 o 
   1   8   7      213.53      216.97      8.69 o 
   2   8   7       83.97       86.83      3.95 o 
   3   8   7       39.90       37.58      3.88 o 
   4   8   7       23.37       20.57      6.07 o 
   5   8   7        8.88        9.16      4.08 o 
  -5   9   7        7.55        3.15      4.42 o 
  -4   9   7      124.98      144.07     11.66 o 
  -3   9   7        8.45        7.03      2.87 o 
  -2   9   7       24.21       23.85      4.25 o 
  -1   9   7      121.63      112.06      5.35 o 
   0   9   7      266.41      254.84      9.20 o 
   1   9   7      121.73      112.85      5.37 o 
   2   9   7       24.33       21.75      3.62 o 
   3   9   7        8.44        2.52      3.28 o 
   4   9   7      125.07      128.69     10.63 o 
   5   9   7        7.54        0.85      3.50 o 
  -4  10   7        5.67        6.13      5.31 o 
  -3  10   7       17.86       12.07      7.92 o 
  -2  10   7       39.89       36.86      4.95 o 
  -1  10   7        9.34        8.52      2.38 o 
   0  10   7      202.06      198.36      6.85 o 
   1  10   7        9.31        7.60      2.55 o 
   2  10   7       39.84       40.50      4.48 o 
   3  10   7       17.86       16.60      5.95 o 
   4  10   7        5.69        3.08      3.69 o 
  -4  11   7       24.33       33.85      8.63 o 
  -3  11   7       52.46       52.97     12.09 o 
  -2  11   7       54.11       54.04      5.95 o 
  -1  11   7       16.86       13.23      2.84 o 
   0  11   7       19.89       15.57      3.39 o 
   1  11   7       16.82       14.69      3.30 o 
   2  11   7       54.08       56.05      5.23 o 
   3  11   7       52.53       58.03      8.05 o 
   4  11   7       24.35       25.95      7.05 o 
  -3  12   7        7.24        5.13      5.35 o 
  -2  12   7       10.02        6.88      6.01 o 
  -1  12   7       76.45       82.68      7.23 o 
   0  12   7       20.01       15.64      3.53 o 
   1  12   7       76.44       74.88      6.43 o 
   2  12   7       10.05       16.46      5.60 o 
   3  12   7        7.29        7.55      4.23 o 
  -3  13   7        0.44        0.92      4.84 o 
  -2  13   7        9.82       10.89      4.59 o 
  -1  13   7       19.76       14.37      4.58 o 
   0  13   7        8.92        2.45      2.57 o 
   1  13   7       19.78       20.86      4.64 o 
   2  13   7        9.88       16.59      5.83 o 
   3  13   7        0.44        2.08      3.65 o 
  -2  14   7       17.75       25.33      7.73 o 
  -1  14   7       15.50       10.94      4.98 o 
   0  14   7       65.78       63.58      7.42 o 
   1  14   7       15.51       11.96      5.57 o 
   2  14   7       17.76       23.21      6.69 o 
   0   0   8      511.03      475.80     14.14 o 
   1   0   8      111.77      112.18      4.44 o 
   2   0   8     1584.83     1747.82     31.42 o 
   3   0   8       77.28       81.51      3.60 o 
   4   0   8        4.61        2.90      1.59 o 
   5   0   8      116.40      124.24      6.20 o 
   6   0   8        5.81        5.02      4.14 o 
  -6   1   8        8.04        3.85      2.87 o 
  -5   1   8       41.08       38.14      5.73 o 
  -4   1   8      203.96      201.42      7.74 o 
  -3   1   8       12.79       15.69      2.73 o 
  -2   1   8      138.45      144.40      4.61 o 
  -1   1   8      252.94      246.62      7.34 o 
   0   1   8      234.16      225.16      6.62 o 
   1   1   8      253.13      229.70     10.41 o 
   2   1   8      138.17      139.54      7.46 o 
   3   1   8       12.78       12.41      2.03 o 
   4   1   8      204.02      201.58      5.79 o 
   5   1   8       41.06       32.61      7.42 o 
   6   1   8        8.05        2.90      2.32 o 
  -6   2   8       58.40       49.47      6.72 o 
  -5   2   8       23.85       16.34      3.92 o 
  -4   2   8        8.58        9.93      2.84 o 
  -3   2   8       24.38       21.68      2.93 o 
  -2   2   8      452.08      487.23     13.81 o 
  -1   2   8      734.08      786.85     16.07 o 
   0   2   8      156.00      144.08      4.62 o 
   1   2   8      734.18      794.48     18.59 o 
   2   2   8      452.26      479.19     21.58 o 
   3   2   8       24.57       23.64      1.86 o 
   4   2   8        8.57        7.50      1.92 o 
   5   2   8       23.82       20.11      4.82 o 
   6   2   8       58.41       69.16     16.26 o 
  -6   3   8       24.74       23.10      5.30 o 
  -5   3   8        4.04        2.54      2.54 o 
  -4   3   8       93.90       77.42     15.21 o 
  -3   3   8      105.53       94.19      5.93 o 
  -2   3   8      192.74      191.00      8.54 o 
  -1   3   8      705.98      755.42     21.38 o 
   0   3   8     1398.09     1293.28     96.82 o 
   1   3   8      705.43      768.78     26.69 o 
   2   3   8      193.27      196.38      8.01 o 
   3   3   8      105.60       92.85      4.64 o 
   4   3   8       94.01      100.56      7.19 o 
   5   3   8        4.03        1.15      1.71 o 
   6   3   8       24.69       20.55      5.99 o 
  -6   4   8       47.76       56.86      6.74 o 
  -5   4   8       68.90       85.31      6.55 o 
  -4   4   8        0.06        1.79      2.78 o 
  -3   4   8      192.65      166.00     19.61 o 
  -2   4   8      402.18      389.86     13.89 o 
  -1   4   8      299.82      310.59     18.49 o 
   0   4   8     1073.40     1085.70     13.77 o 
   1   4   8      300.29      325.11     13.73 o 
   2   4   8      402.76      406.21     17.40 o 
   3   4   8      192.94      203.67      7.74 o 
   4   4   8        0.06        0.36      2.18 o 
   5   4   8       69.09       70.36      9.17 o 
   6   4   8       47.66       53.14     15.90 o 
  -6   5   8        4.87        2.08      3.24 o 
  -5   5   8       44.74       53.19      6.36 o 
  -4   5   8       61.37       57.74      5.67 o 
  -3   5   8       31.53       30.88      2.63 o 
  -2   5   8       25.47       22.41      2.23 o 
  -1   5   8       64.00       65.20      3.45 o 
   0   5   8       22.80       28.09      2.69 o 
   1   5   8       63.85       67.24      4.26 o 
   2   5   8       25.60       23.32      2.38 o 
   3   5   8       31.72       33.10      2.57 o 
   4   5   8       61.42       71.45      7.62 o 
   5   5   8       44.65       43.36      8.12 o 
   6   5   8        4.89        5.29      5.65 o 
  -6   6   8       49.43       55.08      8.83 o 
  -5   6   8        6.93        5.03      3.13 o 
  -4   6   8        7.57        8.38      4.43 o 
  -3   6   8       50.21       45.74      3.96 o 
  -2   6   8      140.98      137.89      6.88 o 
  -1   6   8       23.83       16.49      3.11 o 
   0   6   8       59.03       57.49      3.59 o 
   1   6   8       23.81       18.06      2.80 o 
   2   6   8      140.76      141.31      5.55 o 
   3   6   8       49.88       46.64      4.52 o 
   4   6   8        7.55        2.47      4.45 o 
   5   6   8        6.93        3.99      5.09 o 
   6   6   8       49.41       62.60     14.64 o 
  -5   7   8       24.30       21.31      7.44 o 
  -4   7   8       15.63       20.51      5.63 o 
  -3   7   8      114.21      112.07      5.25 o 
  -2   7   8       16.60       22.13      3.18 o 
  -1   7   8      420.02      440.19     16.73 o 
   0   7   8       35.93       35.54      3.50 o 
   1   7   8      420.20      439.92     12.87 o 
   2   7   8       16.63       21.27      2.35 o 
   3   7   8      114.72      111.91      5.47 o 
   4   7   8       15.63       16.68      5.32 o 
   5   7   8       24.24       22.42      6.09 o 
  -5   8   8       52.93       62.97      8.85 o 
  -4   8   8       36.36       44.90      8.11 o 
  -3   8   8      139.92      146.25      9.90 o 
  -2   8   8       64.41       68.47      4.99 o 
  -1   8   8      122.86      122.25      6.09 o 
   0   8   8      217.72      212.44      8.53 o 
   1   8   8      122.85      116.61      4.52 o 
   2   8   8       64.21       68.87      3.90 o 
   3   8   8      140.09      137.63      6.55 o 
   4   8   8       36.39       35.96      7.61 o 
   5   8   8       52.93       64.68      9.40 o 
  -5   9   8        6.78        7.64      5.55 o 
  -4   9   8       36.62       36.77      8.36 o 
  -3   9   8       63.30       58.83      7.81 o 
  -2   9   8       18.48       17.31      3.83 o 
  -1   9   8       80.28       78.28      5.76 o 
   0   9   8      139.00      123.03      6.61 o 
   1   9   8       80.39       73.96      4.70 o 
   2   9   8       18.48       22.33      4.00 o 
   3   9   8       63.34       63.55      8.48 o 
   4   9   8       36.61       33.41      7.60 o 
   5   9   8        6.79        6.52      3.67 o 
  -4  10   8        9.06        6.44      5.29 o 
  -3  10   8       11.27        6.64      5.26 o 
  -2  10   8       27.87       29.01      4.85 o 
  -1  10   8       31.21       31.57      3.51 o 
   0  10   8      113.83      125.61      7.22 o 
   1  10   8       31.15       30.36      3.88 o 
   2  10   8       27.86       25.49      3.76 o 
   3  10   8       11.33        9.35      4.80 o 
   4  10   8        9.11        7.91      4.33 o 
  -4  11   8        6.64       11.52      7.10 o 
  -3  11   8       18.69       26.66      7.81 o 
  -2  11   8       10.11       12.90      4.09 o 
  -1  11   8      195.94      209.67      9.20 o 
   0  11   8        3.70        0.98      2.15 o 
   1  11   8      195.77      202.74      7.76 o 
   2  11   8       10.11       12.30      3.61 o 
   3  11   8       18.69       21.50      7.00 o 
   4  11   8        6.67       11.22      5.76 o 
  -3  12   8       36.05       44.23      8.78 o 
  -2  12   8        9.20        5.01      2.81 o 
  -1  12   8       28.11       30.12      6.09 o 
   0  12   8       47.86       54.20      6.03 o 
   1  12   8       28.15       24.24      4.12 o 
   2  12   8        9.18        8.46      3.98 o 
   3  12   8       36.12       41.24      7.18 o 
  -2  13   8        3.23        6.26      5.37 o 
  -1  13   8       21.54       31.56      6.30 o 
   0  13   8       17.27       12.70      4.11 o 
   1  13   8       21.48       22.30      4.40 o 
   2  13   8        3.23        2.39      3.35 o 
  -1  14   8        4.98        6.29      4.51 o 
   0  14   8        0.03        1.39      2.98 o 
   1  14   8        4.96        4.33      3.46 o 
   1   0   9     1500.68     1493.48     52.15 o 
   2   0   9       15.44       15.84      2.05 o 
   3   0   9        5.56        6.23      1.81 o 
   4   0   9      361.74      353.73      8.06 o 
   5   0   9      200.00      213.42      8.55 o 
   6   0   9        3.81        2.79      2.25 o 
  -6   1   9        3.70        3.89      2.76 o 
  -5   1   9        0.60        1.70      1.55 o 
  -4   1   9      161.83      172.49      6.81 o 
  -3   1   9      184.33      189.96      7.59 o 
  -2   1   9       91.89       94.29      3.66 o 
  -1   1   9      716.77      791.17     25.77 o 
   0   1   9        1.67       -0.16      0.98 o 
   1   1   9      717.29      761.10     29.64 o 
   2   1   9       91.97       91.39      4.29 o 
   3   1   9      184.36      194.04      7.12 o 
   4   1   9      161.90      162.41      5.32 o 
   5   1   9        0.61        0.37      1.75 o 
   6   1   9        3.71       -0.11      2.59 o 
  -6   2   9        3.77       10.12      5.62 o 
  -5   2   9       23.50       25.50      4.25 o 
  -4   2   9       57.44       52.22      4.76 o 
  -3   2   9      144.96      154.11      7.60 o 
  -2   2   9       24.48       29.21      3.03 o 
  -1   2   9      145.16      140.47      4.56 o 
   0   2   9      103.21       95.52      4.42 o 
   1   2   9      145.72      146.47      5.46 o 
   2   2   9       24.73       30.55      2.82 o 
   3   2   9      145.05      142.76      5.11 o 
   4   2   9       57.48       50.21      3.41 o 
   5   2   9       23.53       17.08      8.86 o 
   6   2   9        3.78        3.87      4.83 o 
  -6   3   9        9.72        8.50      6.49 o 
  -5   3   9       92.65       93.75      6.50 o 
  -4   3   9       93.44       94.58      6.10 o 
  -3   3   9      662.58      706.21     15.52 o 
  -2   3   9      425.09      434.69     13.59 o 
  -1   3   9      996.79     1002.67     29.54 o 
   0   3   9      132.71      140.45      9.42 o 
   1   3   9      997.69     1067.59     24.72 o 
   2   3   9      424.99      436.26     21.76 o 
   3   3   9      662.75      717.43     27.23 o 
   4   3   9       93.37       93.85      4.58 o 
   5   3   9       92.78      101.56      6.69 o 
   6   3   9        9.72        4.74      6.40 o 
  -6   4   9       46.82       55.94      7.07 o 
  -5   4   9      125.71      128.57      7.68 o 
  -4   4   9       16.28       14.58      3.79 o 
  -3   4   9      140.01      134.74      7.64 o 
  -2   4   9        3.17        4.36      2.48 o 
  -1   4   9      507.95      513.17     25.28 o 
   0   4   9      123.73      132.58      4.75 o 
   1   4   9      507.75      535.21     22.44 o 
   2   4   9        3.17        2.06      1.30 o 
   3   4   9      139.98      144.07      6.35 o 
   4   4   9       16.33       10.06      6.10 o 
   5   4   9      125.80      110.85     12.94 o 
   6   4   9       46.84       22.37     30.10 o 
  -6   5   9       52.91       62.96      7.17 o 
  -5   5   9       24.03       25.19      5.36 o 
  -4   5   9       27.90       33.19      4.96 o 
  -3   5   9       19.80       18.61      4.10 o 
  -2   5   9      188.67      182.70     10.07 o 
  -1   5   9        6.79        7.02      1.83 o 
   0   5   9      152.43      139.95      5.29 o 
   1   5   9        6.83        7.73      1.87 o 
   2   5   9      188.59      187.78      9.04 o 
   3   5   9       19.83       19.50      2.48 o 
   4   5   9       27.81       28.72      4.36 o 
   5   5   9       23.95       14.35     12.57 o 
   6   5   9       52.85       56.09      9.00 o 
  -5   6   9        9.84        9.42      5.05 o 
  -4   6   9       64.79       65.22      6.92 o 
  -3   6   9       39.68       33.11      4.79 o 
  -2   6   9        4.09        3.98      1.81 o 
  -1   6   9      147.73      154.91      7.52 o 
   0   6   9      193.91      185.18      6.08 o 
   1   6   9      147.83      149.18      6.14 o 
   2   6   9        4.02        3.92      1.53 o 
   3   6   9       39.64       39.55      4.71 o 
   4   6   9       64.82       71.94      5.38 o 
   5   6   9        9.87        7.99      5.62 o 
  -5   7   9       48.71       59.37      8.53 o 
  -4   7   9       55.69       52.93      7.77 o 
  -3   7   9      199.49      205.48     10.53 o 
  -2   7   9       15.87       16.13      2.88 o 
  -1   7   9       86.63       94.99      6.02 o 
   0   7   9        0.61        0.84      1.50 o 
   1   7   9       86.76       90.92      5.66 o 
   2   7   9       15.91       14.22      2.30 o 
   3   7   9      199.45      195.45      6.99 o 
   4   7   9       55.79       56.84      7.03 o 
   5   7   9       48.83       53.68      7.47 o 
  -5   8   9       90.90      107.06     10.50 o 
  -4   8   9       26.42       28.90      7.07 o 
  -3   8   9       18.46       13.79      7.20 o 
  -2   8   9       80.12       73.71      4.89 o 
  -1   8   9      858.61      847.30     15.71 o 
   0   8   9       25.29       23.87      3.06 o 
   1   8   9      858.90      851.44     21.16 o 
   2   8   9       80.11       78.36      4.28 o 
   3   8   9       18.40       16.87      3.37 o 
   4   8   9       26.40       27.12      5.93 o 
   5   8   9       90.81       94.33     10.85 o 
  -5   9   9        2.87        0.68      3.74 o 
  -4   9   9       18.97       29.94      7.80 o 
  -3   9   9       12.50       11.18      4.97 o 
  -2   9   9        9.18       10.14      3.48 o 
  -1   9   9      155.42      159.18      7.42 o 
   0   9   9      159.26      154.67      6.05 o 
   1   9   9      155.38      153.67      5.28 o 
   2   9   9        9.17        9.95      3.28 o 
   3   9   9       12.48       10.41      4.18 o 
   4   9   9       18.90       21.60      5.53 o 
   5   9   9        2.84        3.16      2.69 o 
  -4  10   9       50.60       55.60      9.41 o 
  -3  10   9        5.86        4.39      4.92 o 
  -2  10   9        0.26        1.16      1.90 o 
  -1  10   9       71.23       72.59      6.12 o 
   0  10   9       11.06       13.24      3.27 o 
   1  10   9       71.21       66.56      4.10 o 
   2  10   9        0.27        2.63      1.79 o 
   3  10   9        5.84        6.51      3.83 o 
   4  10   9       50.62       49.40      8.01 o 
  -4  11   9       16.09       18.43      7.44 o 
  -3  11   9        7.30        7.95      5.53 o 
  -2  11   9       16.44       17.76      7.88 o 
  -1  11   9        0.23        0.23      2.57 o 
   0  11   9        0.30       -0.21      1.89 o 
   1  11   9        0.24        0.12      1.57 o 
   2  11   9       16.41       18.85      3.93 o 
   3  11   9        7.29        6.07      4.24 o 
   4  11   9       16.11       13.39      6.15 o 
  -3  12   9        6.29        1.53      4.57 o 
  -2  12   9        6.13        3.80      4.75 o 
  -1  12   9       25.57       28.28      5.70 o 
   0  12   9        2.22        1.48      1.99 o 
   1  12   9       25.58       26.67      4.41 o 
   2  12   9        6.15        6.68      3.37 o 
   3  12   9        6.30        3.43      3.96 o 
  -2  13   9       12.34        5.66      5.50 o 
  -1  13   9       18.25       18.78      5.22 o 
   0  13   9        1.62       -0.11      2.00 o 
   1  13   9       18.25       18.50      4.42 o 
   2  13   9       12.33       11.29      4.67 o 
  -1  14   9        4.57        2.82      3.53 o 
   0  14   9        0.38        1.29      3.49 o 
   1  14   9        4.57        2.61      3.24 o 
   0   0  10      143.55      148.92      6.29 o 
   1   0  10      261.19      298.51      7.77 o 
   2   0  10      114.64      114.35      3.76 o 
   3   0  10      167.82      182.13      7.37 o 
   4   0  10       27.80       31.40      3.46 o 
   5   0  10       15.66       16.89      4.61 o 
   6   0  10        0.20       -0.13      2.18 o 
  -6   1  10       17.56        9.52      4.63 o 
  -5   1  10       44.74       50.75      5.96 o 
  -4   1  10       46.84       48.04      3.70 o 
  -3   1  10       57.34       62.36      3.80 o 
  -2   1  10      130.62      137.36      4.32 o 
  -1   1  10       72.07       58.17     10.63 o 
   0   1  10      541.45      540.04     20.95 o 
   1   1  10       72.12       64.18      3.07 o 
   2   1  10      130.47      140.67      5.56 o 
   3   1  10       57.19       53.44      3.96 o 
   4   1  10       46.88       52.06      5.39 o 
   5   1  10       44.64       42.14      5.71 o 
   6   1  10       17.60       12.22      6.57 o 
  -6   2  10        6.81        4.09      2.90 o 
  -5   2  10      150.85      158.16      7.72 o 
  -4   2  10        5.71        5.10      2.63 o 
  -3   2  10       15.63       15.25      2.93 o 
  -2   2  10      139.54      155.24      5.01 o 
  -1   2  10      534.35      524.45     12.12 o 
   0   2  10      197.68      216.80      7.19 o 
   1   2  10      534.17      559.76     10.99 o 
   2   2  10      139.19      158.48      6.09 o 
   3   2  10       15.67       15.04      2.62 o 
   4   2  10        5.77        3.27      2.27 o 
   5   2  10      150.96      156.42     12.11 o 
   6   2  10        6.86       10.19      8.84 o 
  -6   3  10       52.52       56.13     17.69 o 
  -5   3  10      105.18      108.94     15.66 o 
  -4   3  10       44.64       42.04      4.98 o 
  -3   3  10      149.18      158.03      8.13 o 
  -2   3  10       21.02       23.36      3.12 o 
  -1   3  10      185.01      186.80      4.94 o 
   0   3  10       25.44       26.83      3.33 o 
   1   3  10      184.81      194.55      6.71 o 
   2   3  10       21.02       21.37      2.69 o 
   3   3  10      149.29      162.44      7.06 o 
   4   3  10       44.60       47.02      4.07 o 
   5   3  10      105.03      120.82      7.43 o 
   6   3  10       52.50       52.19      8.30 o 
  -6   4  10       12.52       21.54      7.31 o 
  -5   4  10        3.15        2.36      2.40 o 
  -4   4  10       98.21      107.69      6.92 o 
  -3   4  10       16.76       19.91      3.42 o 
  -2   4  10       83.43       77.69      5.25 o 
  -1   4  10       58.30       50.17      2.87 o 
   0   4  10        6.57        1.81      1.17 o 
   1   4  10       58.28       55.07      4.03 o 
   2   4  10       83.45       76.96      4.17 o 
   3   4  10       16.81       12.64      2.73 o 
   4   4  10       98.31      104.06      6.46 o 
   5   4  10        3.16        1.26      4.42 o 
   6   4  10       12.47        5.28      6.90 o 
  -6   5  10        0.69        2.29      3.50 o 
  -5   5  10       17.91       20.39      5.08 o 
  -4   5  10       37.44       34.15      4.98 o 
  -3   5  10       92.88       91.28     11.06 o 
  -2   5  10       22.47       24.77      4.32 o 
  -1   5  10      237.69      234.30     17.15 o 
   0   5  10       64.08       58.59      4.29 o 
   1   5  10      237.58      251.24      8.59 o 
   2   5  10       22.54       24.24      2.90 o 
   3   5  10       92.87       94.14      4.17 o 
   4   5  10       37.55       32.52      4.23 o 
   5   5  10       17.94       10.24      6.05 o 
   6   5  10        0.69        0.16      4.33 o 
  -5   6  10       52.55       54.65      6.68 o 
  -4   6  10       28.60       31.00      5.80 o 
  -3   6  10       98.51       93.94      9.25 o 
  -2   6  10       95.01       95.12      3.66 o 
  -1   6  10      150.72      146.54      7.40 o 
   0   6  10      131.22      141.64      6.37 o 
   1   6  10      150.82      146.83      6.96 o 
   2   6  10       95.17      102.49      4.49 o 
   3   6  10       98.44       95.57      6.20 o 
   4   6  10       28.57       32.35      4.30 o 
   5   6  10       52.57       68.92     13.20 o 
  -5   7  10       76.66       92.19      9.70 o 
  -4   7  10       51.53       57.73      9.22 o 
  -3   7  10       14.59       17.35      4.92 o 
  -2   7  10       23.75       28.22      3.31 o 
  -1   7  10      263.46      259.80      7.98 o 
   0   7  10        1.03        2.22      1.84 o 
   1   7  10      263.65      259.18      7.56 o 
   2   7  10       23.78       25.47      3.05 o 
   3   7  10       14.57       15.22      3.32 o 
   4   7  10       51.47       46.12      6.81 o 
   5   7  10       76.73       92.54     10.12 o 
  -5   8  10       13.40       16.80      7.04 o 
  -4   8  10       38.72       45.03      7.54 o 
  -3   8  10       81.22       74.33      7.75 o 
  -2   8  10       62.72       68.03      8.07 o 
  -1   8  10       60.04       51.32      4.57 o 
   0   8  10        1.81       -0.24      1.56 o 
   1   8  10       60.11       55.56      3.94 o 
   2   8  10       62.62       62.62      4.15 o 
   3   8  10       81.12       84.74      5.99 o 
   4   8  10       38.80       35.78      7.95 o 
   5   8  10       13.41        9.98      5.32 o 
  -4   9  10        9.97       13.16      5.90 o 
  -3   9  10       75.65       70.64      8.99 o 
  -2   9  10       73.26       67.16      8.10 o 
  -1   9  10       78.15       82.32      6.03 o 
   0   9  10       11.71       10.61      2.75 o 
   1   9  10       78.00       75.15      4.50 o 
   2   9  10       73.21       69.04      5.37 o 
   3   9  10       75.66       63.63      8.68 o 
   4   9  10        9.92        7.71      4.23 o 
  -4  10  10       18.93       21.14      7.69 o 
  -3  10  10        7.42       12.47      7.11 o 
  -2  10  10       36.34       36.77      6.77 o 
  -1  10  10      105.31      101.69      6.72 o 
   0  10  10       35.09       36.02      4.06 o 
   1  10  10      105.36      100.47      5.33 o 
   2  10  10       36.35       31.69      4.24 o 
   3  10  10        7.42        6.75      4.59 o 
   4  10  10       18.88       17.29      5.59 o 
  -4  11  10       11.40       10.51      6.47 o 
  -3  11  10        8.93       18.63      6.76 o 
  -2  11  10       35.37       45.19      8.68 o 
  -1  11  10       38.17       41.15      5.84 o 
   0  11  10       16.32       14.45      3.77 o 
   1  11  10       38.21       38.49      4.10 o 
   2  11  10       35.42       37.81      5.04 o 
   3  11  10        8.95        7.10      4.16 o 
   4  11  10       11.40        4.70      3.93 o 
  -3  12  10        3.71        1.47      4.81 o 
  -2  12  10        0.86        2.11      5.34 o 
  -1  12  10        2.77        1.38      3.28 o 
   0  12  10        0.00       -0.19      2.17 o 
   1  12  10        2.77        2.35      2.68 o 
   2  12  10        0.86       -0.77      3.12 o 
   3  12  10        3.70        3.78      3.89 o 
  -2  13  10        3.31        2.90      4.79 o 
  -1  13  10        0.98       -1.54      4.39 o 
   0  13  10       68.87       73.64      7.23 o 
   1  13  10        0.99        1.17      2.56 o 
   2  13  10        3.30        3.34      3.92 o 
   0  14  10       12.33       11.80      4.68 o 
   1   0  11     1066.68     1064.61     33.60 o 
   2   0  11       16.30       17.82      2.06 o 
   3   0  11        9.49        8.35      2.15 o 
   4   0  11      164.23      154.87      7.76 o 
   5   0  11       11.33        5.19      3.03 o 
   6   0  11       19.53       23.49      8.40 o 
  -6   1  11        5.60        2.86      3.32 o 
  -5   1  11       68.96       64.51      6.22 o 
  -4   1  11      225.31      229.95      6.74 o 
  -3   1  11       61.05       62.18      3.85 o 
  -2   1  11      120.70      131.31      4.80 o 
  -1   1  11      533.89      556.77     12.15 o 
   0   1  11      685.59      665.68     24.20 o 
   1   1  11      533.93      546.25     20.87 o 
   2   1  11      120.31      130.16      5.86 o 
   3   1  11       61.14       61.66      3.79 o 
   4   1  11      225.24      220.96      9.18 o 
   5   1  11       69.05       64.51      6.60 o 
   6   1  11        5.59        5.90      5.53 o 
  -6   2  11        1.34        0.54      2.67 o 
  -5   2  11        3.87        4.10      3.24 o 
  -4   2  11       64.75       72.53      5.35 o 
  -3   2  11      300.65      300.22      7.71 o 
  -2   2  11      482.18      521.95     13.37 o 
  -1   2  11      420.57      405.26      9.17 o 
   0   2  11     1580.85     1565.54     50.84 o 
   1   2  11      420.15      326.15     50.69 o 
   2   2  11      483.77      541.61     15.72 o 
   3   2  11      300.77      298.46      8.75 o 
   4   2  11       64.67       77.15      5.22 o 
   5   2  11        3.85        1.23      2.56 o 
   6   2  11        1.34        0.64      6.73 o 
  -6   3  11        8.77        4.88      3.53 o 
  -5   3  11       44.50       52.67      5.56 o 
  -4   3  11      108.82      116.99      6.45 o 
  -3   3  11       18.22       19.55      3.58 o 
  -2   3  11        6.23        6.50      2.20 o 
  -1   3  11      399.06      387.79     11.45 o 
   0   3  11      891.73      896.27     61.04 o 
   1   3  11      398.84      412.29     10.94 o 
   2   3  11        6.29        7.79      2.76 o 
   3   3  11       18.23       17.04      3.88 o 
   4   3  11      108.61      117.93      7.10 o 
   5   3  11       44.50       47.51      5.94 o 
   6   3  11        8.73        5.43      9.95 o 
  -6   4  11        3.53        7.85      6.10 o 
  -5   4  11       10.78       11.65      4.33 o 
  -4   4  11       31.04       34.59      5.06 o 
  -3   4  11       62.07       65.09      5.19 o 
  -2   4  11       72.46       74.67      5.10 o 
  -1   4  11      144.16      137.71      6.32 o 
   0   4  11      406.31      419.14     11.33 o 
   1   4  11      144.06      152.58      6.19 o 
   2   4  11       72.55       73.13      3.96 o 
   3   4  11       62.14       68.42      4.05 o 
   4   4  11       31.10       34.05      4.84 o 
   5   4  11       10.74        6.73      6.45 o 
   6   4  11        3.48        1.53      4.05 o 
  -5   5  11        9.00        9.19      4.11 o 
  -4   5  11       39.83       28.29      4.82 o 
  -3   5  11       33.90       37.38      4.85 o 
  -2   5  11       17.16       16.55      3.91 o 
  -1   5  11       72.70       69.58      4.21 o 
   0   5  11      314.53      322.36      9.54 o 
   1   5  11       72.78       75.73      5.20 o 
   2   5  11       17.24       15.34      2.56 o 
   3   5  11       33.86       33.75      3.32 o 
   4   5  11       39.78       31.55      4.56 o 
   5   5  11        8.99        9.60      7.17 o 
  -5   6  11        6.80       11.05      4.72 o 
  -4   6  11        3.78        0.95      2.65 o 
  -3   6  11        9.99       11.57      4.01 o 
  -2   6  11       52.72       45.36      5.35 o 
  -1   6  11       46.06       42.63      3.35 o 
   0   6  11      444.48      451.49     14.86 o 
   1   6  11       46.05       46.15      3.82 o 
   2   6  11       52.73       48.02      3.64 o 
   3   6  11       10.01       12.31      4.07 o 
   4   6  11        3.73        3.40      2.16 o 
   5   6  11        6.84        3.94      4.43 o 
  -5   7  11       45.89       48.56      7.91 o 
  -4   7  11      117.59      140.98     10.61 o 
  -3   7  11       72.36       71.37      7.84 o 
  -2   7  11      111.38      119.16      9.81 o 
  -1   7  11      368.51      372.67      9.35 o 
   0   7  11      166.47      168.14      6.05 o 
   1   7  11      368.58      368.34      8.00 o 
   2   7  11      111.50      112.73      4.94 o 
   3   7  11       72.37       70.41      4.96 o 
   4   7  11      117.71      113.73      8.47 o 
   5   7  11       45.97       41.82      7.38 o 
  -5   8  11       51.15       52.43      9.11 o 
  -4   8  11       11.14       16.08      5.97 o 
  -3   8  11       48.47       38.96      6.86 o 
  -2   8  11      207.67      191.60     10.72 o 
  -1   8  11        4.88        5.28      2.79 o 
   0   8  11      125.24      116.11      5.63 o 
   1   8  11        4.91        3.42      1.64 o 
   2   8  11      207.32      205.34      6.50 o 
   3   8  11       48.46       38.40      4.88 o 
   4   8  11       11.10        6.08      4.34 o 
   5   8  11       51.14       58.84      8.28 o 
  -4   9  11        2.22        2.55      4.59 o 
  -3   9  11        8.48        6.27      5.01 o 
  -2   9  11       11.08        7.21      4.55 o 
  -1   9  11       51.99       45.09      5.00 o 
   0   9  11      411.26      425.16     16.82 o 
   1   9  11       52.10       47.33      4.16 o 
   2   9  11       11.10       10.27      3.32 o 
   3   9  11        8.46       10.88      3.24 o 
   4   9  11        2.23        3.65      3.18 o 
  -4  10  11        7.69        8.96      5.51 o 
  -3  10  11       11.48        7.29      4.88 o 
  -2  10  11        0.17        0.97      4.04 o 
  -1  10  11       24.99       24.23      4.92 o 
   0  10  11        8.74        6.03      2.41 o 
   1  10  11       24.99       24.52      3.55 o 
   2  10  11        0.17        1.89      1.99 o 
   3  10  11       11.46       13.18      5.39 o 
   4  10  11        7.71        4.98      3.87 o 
  -3  11  11       23.81       27.47      8.00 o 
  -2  11  11       31.51       35.52      8.39 o 
  -1  11  11       26.16       18.86      4.73 o 
   0  11  11        0.33        1.01      2.04 o 
   1  11  11       26.19       20.99      3.67 o 
   2  11  11       31.51       28.02      4.51 o 
   3  11  11       23.76       24.99      6.89 o 
  -3  12  11        3.92        2.29      4.73 o 
  -2  12  11       17.32       16.58      7.96 o 
  -1  12  11       49.76       55.27      9.13 o 
   0  12  11       11.95       12.76      3.74 o 
   1  12  11       49.76       54.20      5.80 o 
   2  12  11       17.31       19.13      6.11 o 
   3  12  11        3.89        4.91      4.15 o 
  -2  13  11        2.04        0.49      4.42 o 
  -1  13  11       34.56       36.72      8.51 o 
   0  13  11       27.52       29.25      5.83 o 
   1  13  11       34.59       40.45      5.28 o 
   2  13  11        2.04        0.76      3.07 o 
   0   0  12      946.11      945.33     56.74 o 
   1   0  12      222.88      221.71      5.90 o 
   2   0  12      120.24      121.95      5.28 o 
   3   0  12       16.25       15.01      2.65 o 
   4   0  12      439.96      429.87     11.71 o 
   5   0  12       10.23        9.47      3.71 o 
   6   0  12        2.27        2.13      2.20 o 
  -6   1  12        3.25        5.29      4.95 o 
  -5   1  12        4.88        2.18      2.36 o 
  -4   1  12       84.63       79.63      7.52 o 
  -3   1  12      246.42      248.60      7.28 o 
  -2   1  12       71.61       67.55      3.78 o 
  -1   1  12      152.79      139.96      4.33 o 
   0   1  12        0.63        0.16      1.09 o 
   1   1  12      152.86      132.54      5.77 o 
   2   1  12       71.87       72.01      5.24 o 
   3   1  12      246.31      255.03      8.62 o 
   4   1  12       84.76       83.46      5.76 o 
   5   1  12        4.88        1.11      2.28 o 
   6   1  12        3.22        2.34      3.16 o 
  -6   2  12        1.71        2.08      2.32 o 
  -5   2  12        3.66        3.57      3.18 o 
  -4   2  12       22.45       17.93      3.07 o 
  -3   2  12      152.00      147.21      6.36 o 
  -2   2  12       51.77       45.84      3.93 o 
  -1   2  12       68.52       71.44      3.72 o 
   0   2  12      721.01      714.96     24.95 o 
   1   2  12       68.52       22.77     26.56 o 
   2   2  12       51.64       48.95      4.69 o 
   3   2  12      151.95      154.98      6.88 o 
   4   2  12       22.47       17.94      3.77 o 
   5   2  12        3.66        6.85      4.82 o 
   6   2  12        1.70        1.27      6.50 o 
  -6   3  12        0.17       -0.01      3.12 o 
  -5   3  12       34.79       38.96      6.10 o 
  -4   3  12       67.47       69.53      4.91 o 
  -3   3  12      412.73      423.32      9.76 o 
  -2   3  12       57.10       51.90      3.73 o 
  -1   3  12       35.92       37.85      1.72 o 
   0   3  12      315.20      283.35     17.82 o 
   1   3  12       35.69       43.34      4.27 o 
   2   3  12       57.07       56.83      4.62 o 
   3   3  12      413.11      431.52     12.51 o 
   4   3  12       67.42       70.42      5.66 o 
   5   3  12       34.79       39.99      7.17 o 
   6   3  12        0.16       -1.89      6.27 o 
  -5   4  12       39.39       40.64      7.05 o 
  -4   4  12      101.07       91.24      6.27 o 
  -3   4  12       31.04       23.92      4.29 o 
  -2   4  12      138.66      140.91      7.13 o 
  -1   4  12       47.18       45.65      2.23 o 
   0   4  12     1278.35     1197.05    117.32 o 
   1   4  12       47.34       47.40      4.34 o 
   2   4  12      138.51      148.30      7.80 o 
   3   4  12       31.24       25.99      3.17 o 
   4   4  12      100.99       67.18     25.21 o 
   5   4  12       39.46       32.97     13.82 o 
  -5   5  12        8.22        5.98      3.19 o 
  -4   5  12        8.87       10.40      3.66 o 
  -3   5  12      100.81       84.26      6.02 o 
  -2   5  12       20.85       15.98      3.63 o 
  -1   5  12      113.89      108.22      5.83 o 
   0   5  12        7.62        6.84      2.45 o 
   1   5  12      114.12      122.52      7.20 o 
   2   5  12       20.76       19.09      3.11 o 
   3   5  12      100.75      100.38      4.81 o 
   4   5  12        8.89        6.65      2.92 o 
   5   5  12        8.19        5.29      4.31 o 
  -5   6  12        2.26        4.00      4.08 o 
  -4   6  12       12.01       11.50      4.00 o 
  -3   6  12       23.49       20.18      4.37 o 
  -2   6  12       59.28       54.53      6.08 o 
  -1   6  12       52.67       48.00      3.41 o 
   0   6  12      165.03      152.07      7.79 o 
   1   6  12       52.58       48.81      3.82 o 
   2   6  12       59.13       61.70      4.29 o 
   3   6  12       23.54       20.45      4.36 o 
   4   6  12       12.01       17.74      4.51 o 
   5   6  12        2.29        3.26      4.27 o 
  -5   7  12        0.46        1.62      3.60 o 
  -4   7  12       18.85       25.39      6.39 o 
  -3   7  12       84.88       89.47      8.69 o 
  -2   7  12      212.87      199.89     10.42 o 
  -1   7  12        4.23        3.92      2.19 o 
   0   7  12      809.78      811.42     15.12 o 
   1   7  12        4.22        7.24      1.97 o 
   2   7  12      212.93      200.72      6.16 o 
   3   7  12       85.16       87.79      5.85 o 
   4   7  12       18.82       27.77      7.75 o 
   5   7  12        0.47       -0.48      5.32 o 
  -5   8  12        5.76        1.84      4.49 o 
  -4   8  12        6.10        6.74      4.27 o 
  -3   8  12       20.09       26.55      7.11 o 
  -2   8  12       14.18       14.67      5.16 o 
  -1   8  12       71.70       70.01      5.40 o 
   0   8  12      627.06      624.54     11.10 o 
   1   8  12       71.61       68.53      4.74 o 
   2   8  12       14.23        9.85      2.26 o 
   3   8  12       19.99       27.01      4.36 o 
   4   8  12        6.12        5.04      4.11 o 
   5   8  12        5.78        7.84      5.40 o 
  -4   9  12        5.37        6.22      4.76 o 
  -3   9  12        8.37        2.91      3.93 o 
  -2   9  12        8.16        6.18      4.58 o 
  -1   9  12       22.40       17.12      3.79 o 
   0   9  12       52.24       53.00      4.84 o 
   1   9  12       22.33       22.64      3.60 o 
   2   9  12        8.14        5.59      2.67 o 
   3   9  12        8.36        6.79      2.44 o 
   4   9  12        5.35        4.14      3.19 o 
  -4  10  12        2.71        1.96      3.89 o 
  -3  10  12        2.13        1.07      3.88 o 
  -2  10  12       11.30       13.04      7.01 o 
  -1  10  12       54.20       54.34      8.02 o 
   0  10  12      145.03      162.33      6.85 o 
   1  10  12       54.14       53.89      5.24 o 
   2  10  12       11.28       11.16      3.42 o 
   3  10  12        2.15        1.63      3.15 o 
   4  10  12        2.73        2.00      3.33 o 
  -3  11  12        0.64        2.09      4.47 o 
  -2  11  12       13.07        9.60      5.77 o 
  -1  11  12       28.53       39.32      8.53 o 
   0  11  12      106.14      105.12      6.27 o 
   1  11  12       28.53       30.12      4.28 o 
   2  11  12       12.99       18.99      4.16 o 
   3  11  12        0.65        1.97      3.72 o 
  -2  12  12        0.95        3.62      6.71 o 
  -1  12  12       49.38       54.60      9.31 o 
   0  12  12       10.50       18.23      3.92 o 
   1  12  12       49.27       49.16      5.67 o 
   2  12  12        0.96        1.93      3.33 o 
  -1  13  12        9.31        6.92      5.51 o 
   0  13  12        7.02        6.93      3.42 o 
   1  13  12        9.33        5.48      2.87 o 
   1   0  13       84.39       76.52      3.95 o 
   2   0  13       11.27       13.49      1.94 o 
   3   0  13      596.62      591.26     14.49 o 
   4   0  13       49.57       41.07      6.45 o 
   5   0  13       62.41       71.92      7.75 o 
   6   0  13       12.87       12.94      6.55 o 
  -6   1  13       13.60        6.56      5.04 o 
  -5   1  13       11.15       14.57      4.45 o 
  -4   1  13       51.00       53.33      6.83 o 
  -3   1  13      251.94      249.56      7.18 o 
  -2   1  13      427.58      398.25     17.08 o 
  -1   1  13      146.25      156.29      6.98 o 
   0   1  13      168.24      163.29      7.63 o 
   1   1  13      146.10      153.31      7.40 o 
   2   1  13      427.99      419.96     16.46 o 
   3   1  13      251.98      265.48      9.25 o 
   4   1  13       51.12       56.32      5.20 o 
   5   1  13       11.16       13.52      5.14 o 
   6   1  13       13.61        8.45      5.55 o 
  -5   2  13      104.39      104.44      9.26 o 
  -4   2  13      207.49      215.30     10.77 o 
  -3   2  13      144.68      148.78      5.83 o 
  -2   2  13      242.03      231.95      8.96 o 
  -1   2  13       60.05       68.48      3.52 o 
   0   2  13      611.05      609.39     18.04 o 
   1   2  13       60.48       32.18     21.84 o 
   2   2  13      241.64      230.31     10.59 o 
   3   2  13      144.83      154.48      9.35 o 
   4   2  13      207.49      219.19      8.28 o 
   5   2  13      104.61      109.47      9.83 o 
  -5   3  13       11.81        5.67      3.16 o 
  -4   3  13       19.50       19.94      3.39 o 
  -3   3  13      209.49      220.87      7.20 o 
  -2   3  13      200.26      197.71      8.57 o 
  -1   3  13       66.14       67.47      3.33 o 
   0   3  13        7.02        5.80      1.82 o 
   1   3  13       66.17       67.24      4.91 o 
   2   3  13      199.92      203.67      9.72 o 
   3   3  13      209.45      220.42      7.87 o 
   4   3  13       19.53       20.61      3.77 o 
   5   3  13       11.77       12.85      6.25 o 
  -5   4  13        8.94        6.77      3.81 o 
  -4   4  13       63.47       59.99      4.96 o 
  -3   4  13       26.05       24.38      3.73 o 
  -2   4  13       46.50       42.90      3.74 o 
  -1   4  13      112.54       96.42      5.56 o 
   0   4  13       96.61       86.39      9.16 o 
   1   4  13      112.28      104.69      6.82 o 
   2   4  13       46.53       44.18      4.25 o 
   3   4  13       26.20       25.62      3.97 o 
   4   4  13       63.48       60.19      6.92 o 
   5   4  13        8.96        3.81      3.66 o 
  -5   5  13       28.70       27.05      6.83 o 
  -4   5  13        0.64        0.06      2.27 o 
  -3   5  13      170.40      152.96      8.05 o 
  -2   5  13      175.73      179.01      9.21 o 
  -1   5  13      314.16      306.86     16.25 o 
   0   5  13      693.80      703.79     16.25 o 
   1   5  13      314.01      327.80     13.70 o 
   2   5  13      175.56      186.81      7.35 o 
   3   5  13      170.51      157.86      6.01 o 
   4   5  13        0.65        0.35      2.15 o 
   5   5  13       28.72       13.63     16.62 o 
  -5   6  13        9.98        5.79      3.77 o 
  -4   6  13       86.00       76.13      6.82 o 
  -3   6  13       51.85       49.93      7.95 o 
  -2   6  13       18.17       10.78      3.48 o 
  -1   6  13       16.42       12.14      2.43 o 
   0   6  13     1320.20     1376.08     16.96 o 
   1   6  13       16.49       16.14      2.91 o 
   2   6  13       18.17       18.72      3.62 o 
   3   6  13       51.99       56.62      5.90 o 
   4   6  13       86.00       78.96      6.67 o 
   5   6  13       10.02        6.62      5.00 o 
  -5   7  13       28.79       38.26      7.27 o 
  -4   7  13        5.01        6.80      5.05 o 
  -3   7  13       25.41       16.30      6.26 o 
  -2   7  13       25.57       25.30      5.52 o 
  -1   7  13      387.90      375.46     11.20 o 
   0   7  13       80.51       89.78      4.99 o 
   1   7  13      387.93      367.16      9.57 o 
   2   7  13       25.62       20.11      3.15 o 
   3   7  13       25.44       19.41      4.26 o 
   4   7  13        5.01        6.10      4.85 o 
   5   7  13       28.72       11.76      9.74 o 
  -4   8  13        1.12        4.46      4.70 o 
  -3   8  13       31.96       37.04      7.64 o 
  -2   8  13       32.71       24.80      5.89 o 
  -1   8  13       78.52       79.60      6.68 o 
   0   8  13        7.29        6.49      2.48 o 
   1   8  13       78.25       80.84      4.95 o 
   2   8  13       32.70       26.75      3.65 o 
   3   8  13       31.91       33.11      5.37 o 
   4   8  13        1.13        3.26      4.07 o 
  -4   9  13       14.36        6.99      5.23 o 
  -3   9  13        1.35        3.38      3.79 o 
  -2   9  13       76.85       97.83     10.75 o 
  -1   9  13       22.60       24.69      7.19 o 
   0   9  13       79.95       81.98      5.16 o 
   1   9  13       22.57       23.11      4.20 o 
   2   9  13       76.99       80.58      6.47 o 
   3   9  13        1.37        1.18      1.74 o 
   4   9  13       14.43       12.88      5.19 o 
  -3  10  13        1.54       -0.39      3.96 o 
  -2  10  13       44.66       39.48      8.71 o 
  -1  10  13       19.51       22.59      6.40 o 
   0  10  13       85.42       78.34      5.58 o 
   1  10  13       19.52       19.28      3.92 o 
   2  10  13       44.65       42.65      5.05 o 
   3  10  13        1.53        1.11      2.33 o 
  -3  11  13        4.43        3.33      5.41 o 
  -2  11  13       18.49       18.93      6.61 o 
  -1  11  13        4.23        1.62      4.30 o 
   0  11  13        1.21        2.07      2.17 o 
   1  11  13        4.19        3.05      1.25 o 
   2  11  13       18.56       14.76      4.00 o 
   3  11  13        4.42        5.29      3.78 o 
  -2  12  13        3.52        8.96      6.59 o 
  -1  12  13        1.89       -1.75      3.81 o 
   0  12  13        6.35       14.70      4.12 o 
   1  12  13        1.91        1.80      2.63 o 
   2  12  13        3.53        5.33      3.77 o 
  -1  13  13       17.24       13.97      7.38 o 
   0  13  13       44.90       46.88      6.81 o 
   1  13  13       17.17       18.45      4.55 o 
   0   0  14      123.71      128.07      7.89 o 
   1   0  14      107.22      101.15      4.92 o 
   2   0  14      678.23      706.16     30.89 o 
   3   0  14       70.55       72.57      5.51 o 
   4   0  14       43.59       41.70      5.53 o 
   5   0  14        4.44        4.96      3.20 o 
  -5   1  14        9.76        4.19      2.77 o 
  -4   1  14        3.83        2.06      1.89 o 
  -3   1  14       49.09       44.42      6.07 o 
  -2   1  14       16.57       12.31      2.40 o 
  -1   1  14       39.80       39.14      2.98 o 
   0   1  14       23.79       20.00      2.34 o 
   1   1  14       39.66       37.96      2.72 o 
   2   1  14       16.61       12.94      3.55 o 
   3   1  14       49.11       49.93      4.93 o 
   4   1  14        3.84        0.99      2.28 o 
   5   1  14        9.74        7.35      5.06 o 
  -5   2  14       20.45       15.52      4.75 o 
  -4   2  14       42.81       44.30      6.37 o 
  -3   2  14      387.45      380.50      8.46 o 
  -2   2  14       10.57       10.81      2.47 o 
  -1   2  14      213.06      204.70      8.00 o 
   0   2  14      208.55      201.42      7.65 o 
   1   2  14      213.34      189.14     20.14 o 
   2   2  14       10.60       11.24      3.20 o 
   3   2  14      387.31      396.15     13.16 o 
   4   2  14       42.72       43.84      5.08 o 
   5   2  14       20.43       15.14      6.06 o 
  -5   3  14       21.70       27.46      6.12 o 
  -4   3  14       13.59       11.86      3.92 o 
  -3   3  14       28.82       24.30      3.80 o 
  -2   3  14      155.15      157.35      6.61 o 
  -1   3  14       38.85       33.10      2.67 o 
   0   3  14      223.85      215.35     13.04 o 
   1   3  14       38.92       38.08      4.17 o 
   2   3  14      155.04      172.85      7.55 o 
   3   3  14       28.91       29.60      4.17 o 
   4   3  14       13.55       17.53      4.38 o 
   5   3  14       21.80       23.27      6.16 o 
  -5   4  14        0.45        0.97      2.97 o 
  -4   4  14       34.25       29.94      4.39 o 
  -3   4  14       15.41       13.55      2.91 o 
  -2   4  14      200.80      194.58      9.74 o 
  -1   4  14      311.30      290.28     17.53 o 
   0   4  14      299.86      271.99     25.97 o 
   1   4  14      311.38      302.39      9.51 o 
   2   4  14      201.15      202.06      7.86 o 
   3   4  14       15.41       14.04      3.78 o 
   4   4  14       34.33       38.69      6.72 o 
   5   4  14        0.45        0.94      2.54 o 
  -5   5  14       18.87       19.11      5.60 o 
  -4   5  14       11.89       11.83      3.57 o 
  -3   5  14        2.76        2.82      2.77 o 
  -2   5  14       10.24        9.32      2.73 o 
  -1   5  14      274.47      251.05     22.25 o 
   0   5  14       33.26       34.12      4.10 o 
   1   5  14      274.89      279.49      9.25 o 
   2   5  14       10.26        8.04      3.01 o 
   3   5  14        2.76        7.79      2.73 o 
   4   5  14       11.93       13.48      5.17 o 
   5   5  14       18.89       17.33     10.34 o 
  -5   6  14       17.51        9.40      6.58 o 
  -4   6  14       42.00       46.16      6.47 o 
  -3   6  14       12.03        9.10      3.46 o 
  -2   6  14      122.71      118.49      9.80 o 
  -1   6  14       41.51       41.88      5.48 o 
   0   6  14      166.59      165.20      6.80 o 
   1   6  14       41.43       40.21      3.80 o 
   2   6  14      122.44      127.30      6.45 o 
   3   6  14       12.03       13.96      4.76 o 
   4   6  14       41.90       45.97      6.04 o 
   5   6  14       17.51       18.62      7.61 o 
  -4   7  14       30.54       34.57      5.68 o 
  -3   7  14       31.34       31.58      6.35 o 
  -2   7  14       45.98       57.15      6.11 o 
  -1   7  14       91.50      102.25      7.18 o 
   0   7  14        9.08        4.42      1.99 o 
   1   7  14       91.64       94.26      5.59 o 
   2   7  14       46.02       59.39      4.80 o 
   3   7  14       31.41       33.07      5.61 o 
   4   7  14       30.63       38.83      8.49 o 
  -4   8  14       28.12       30.14      7.73 o 
  -3   8  14        6.65        7.22      5.30 o 
  -2   8  14       37.06       30.40      7.27 o 
  -1   8  14        8.99        3.92      2.94 o 
   0   8  14       28.70       26.91      4.14 o 
   1   8  14        9.09        9.09      2.70 o 
   2   8  14       36.94       39.95      4.10 o 
   3   8  14        6.67        3.14      1.81 o 
   4   8  14       28.19       31.85      7.35 o 
  -4   9  14        1.16        0.68      3.72 o 
  -3   9  14        1.33        2.87      4.04 o 
  -2   9  14       59.44       49.95      9.00 o 
  -1   9  14       10.60       12.59      4.62 o 
   0   9  14        2.92        1.13      1.66 o 
   1   9  14       10.61       10.11      2.95 o 
   2   9  14       59.47       52.40      5.81 o 
   3   9  14        1.35        0.49      2.00 o 
   4   9  14        1.17        1.99      3.33 o 
  -3  10  14       29.21       33.27     10.56 o 
  -2  10  14       55.42       66.93      9.78 o 
  -1  10  14        0.95        0.47      2.84 o 
   0  10  14        0.08        0.79      1.25 o 
   1  10  14        0.97        0.43      1.96 o 
   2  10  14       55.38       58.79      5.65 o 
   3  10  14       29.32       35.87      7.18 o 
  -3  11  14        3.41        2.31      4.44 o 
  -2  11  14        8.61        6.28      5.05 o 
  -1  11  14       38.01       41.36      6.13 o 
   0  11  14        1.25        2.32      1.82 o 
   1  11  14       37.98       44.82      4.93 o 
   2  11  14        8.65        8.29      3.39 o 
   3  11  14        3.41        0.94      3.12 o 
  -2  12  14        3.79        0.62      4.62 o 
  -1  12  14        8.01        5.16      3.74 o 
   0  12  14       51.77       55.27      7.58 o 
   1  12  14        8.05       10.86      4.89 o 
   2  12  14        3.82        6.45      3.90 o 
   1   0  15        0.91        1.49      1.39 o 
   2   0  15        0.12        0.48      2.25 o 
   3   0  15        5.04        6.30      3.11 o 
   4   0  15      140.45      155.42      8.20 o 
   5   0  15       64.33       76.01      7.21 o 
  -5   1  15        8.64        7.33      2.71 o 
  -4   1  15      146.07      153.56      9.14 o 
  -3   1  15       26.34       29.93      5.15 o 
  -2   1  15      612.98      624.42     16.79 o 
  -1   1  15      236.27      242.94      9.04 o 
   0   1  15       40.17       36.62      2.97 o 
   1   1  15      236.07      234.08      9.07 o 
   2   1  15      613.02      639.61     19.05 o 
   3   1  15       26.36       24.39      4.52 o 
   4   1  15      146.00      156.88      8.41 o 
   5   1  15        8.61        9.79      5.13 o 
  -5   2  15       70.66       80.31      9.30 o 
  -4   2  15       76.30       74.00      7.64 o 
  -3   2  15       29.46       23.90      5.05 o 
  -2   2  15      142.76      142.73      5.58 o 
  -1   2  15      170.96      161.35      6.90 o 
   0   2  15        7.61        5.62      1.78 o 
   1   2  15      171.21      145.47     13.79 o 
   2   2  15      142.66      140.46      7.04 o 
   3   2  15       29.47       25.50      4.10 o 
   4   2  15       76.40       80.52      6.50 o 
   5   2  15       70.66       76.64      8.59 o 
  -5   3  15        1.03        2.50      2.36 o 
  -4   3  15       22.26       20.57      4.51 o 
  -3   3  15       99.76       98.37      5.73 o 
  -2   3  15      126.59      129.42      5.62 o 
  -1   3  15       98.14       95.14      4.91 o 
   0   3  15        4.89        0.36      1.24 o 
   1   3  15       98.23       97.42      5.80 o 
   2   3  15      126.73      135.91      6.87 o 
   3   3  15       99.62       99.25      6.05 o 
   4   3  15       22.31       19.08      4.40 o 
   5   3  15        1.04        0.90      3.14 o 
  -5   4  15        6.86        6.10      3.61 o 
  -4   4  15       62.99       66.71      6.83 o 
  -3   4  15       30.35       25.14      3.85 o 
  -2   4  15        3.36        3.31      2.24 o 
  -1   4  15      125.31      113.48      7.32 o 
   0   4  15      130.09      124.90     13.60 o 
   1   4  15      125.64      122.94      6.75 o 
   2   4  15        3.38        3.89      2.49 o 
   3   4  15       30.33       25.58      4.41 o 
   4   4  15       63.04       75.56      7.93 o 
   5   4  15        6.84        4.26      3.57 o 
  -5   5  15        5.41        5.68      3.79 o 
  -4   5  15       14.14       18.64      4.09 o 
  -3   5  15       24.95       26.71      4.12 o 
  -2   5  15      241.19      223.00     15.61 o 
  -1   5  15       27.36       29.13      3.71 o 
   0   5  15       34.42       33.21      4.08 o 
   1   5  15       27.21       28.59      4.12 o 
   2   5  15      241.19      249.63      8.88 o 
   3   5  15       24.87       22.03      4.22 o 
   4   5  15       14.09       12.28      5.11 o 
   5   5  15        5.38        6.47      6.84 o 
  -5   6  15        1.37        2.31      4.41 o 
  -4   6  15        8.62        6.93      3.17 o 
  -3   6  15       26.66       19.07      4.11 o 
  -2   6  15       23.02       18.46      3.74 o 
  -1   6  15       30.15       32.08      5.49 o 
   0   6  15      549.15      566.24     12.14 o 
   1   6  15       30.15       34.76      3.99 o 
   2   6  15       22.93       26.00      4.00 o 
   3   6  15       26.72       23.87      5.93 o 
   4   6  15        8.58       14.98      5.88 o 
   5   6  15        1.36        1.55      6.09 o 
  -4   7  15        9.00        2.92      2.99 o 
  -3   7  15       54.12       57.32      6.37 o 
  -2   7  15       34.84       29.29      5.56 o 
  -1   7  15       65.04       64.84      7.13 o 
   0   7  15        0.74        1.30      1.55 o 
   1   7  15       65.17       69.55      5.68 o 
   2   7  15       34.85       31.84      4.00 o 
   3   7  15       54.08       51.49      7.08 o 
   4   7  15        9.02        4.55      4.32 o 
  -4   8  15        3.85        0.96      3.69 o 
  -3   8  15        5.51        8.67      4.23 o 
  -2   8  15       31.95       37.41      6.47 o 
  -1   8  15       27.46       33.47      6.34 o 
   0   8  15       24.06       24.40      3.87 o 
   1   8  15       27.41       27.13      4.11 o 
   2   8  15       32.01       35.21      4.54 o 
   3   8  15        5.54        5.79      3.23 o 
   4   8  15        3.89        2.25      3.74 o 
  -3   9  15        9.44       10.91      7.17 o 
  -2   9  15       65.96       74.10      7.51 o 
  -1   9  15        3.84        6.76      3.91 o 
   0   9  15        0.57        0.89      2.22 o 
   1   9  15        3.80        1.69      2.01 o 
   2   9  15       65.91       72.15      7.99 o 
   3   9  15        9.47        7.49      3.29 o 
  -3  10  15        0.28        3.42      4.52 o 
  -2  10  15       37.41       45.31      6.86 o 
  -1  10  15       10.88        5.65      3.33 o 
   0  10  15        6.33        4.56      2.48 o 
   1  10  15       10.86       11.23      3.49 o 
   2  10  15       37.41       42.16      6.01 o 
   3  10  15        0.28       -0.45      3.03 o 
  -2  11  15       25.39       27.01      7.55 o 
  -1  11  15       55.50       64.56      7.66 o 
   0  11  15       11.10       10.78      4.00 o 
   1  11  15       55.64       60.41      5.60 o 
   2  11  15       25.34       23.67      5.96 o 
  -1  12  15        9.76        8.77      4.48 o 
   0  12  15        0.03        2.02      2.04 o 
   1  12  15        9.73        5.12      3.63 o 
   0   0  16      232.45      228.96     16.45 o 
   1   0  16      253.20      242.33      8.77 o 
   2   0  16        4.49        4.21      3.97 o 
   3   0  16        9.01       12.47      3.90 o 
   4   0  16       12.09       19.19      4.88 o 
   5   0  16       32.48       41.39      6.23 o 
  -5   1  16        2.77        3.31      3.79 o 
  -4   1  16      148.40      172.96     11.23 o 
  -3   1  16       63.43       68.11      6.54 o 
  -2   1  16      231.41      231.22      8.09 o 
  -1   1  16      205.87      186.55      7.19 o 
   0   1  16        1.52        0.61      1.32 o 
   1   1  16      206.06      186.57      7.11 o 
   2   1  16      231.33      243.22      8.92 o 
   3   1  16       63.51       71.91      6.20 o 
   4   1  16      148.49      161.19      8.34 o 
   5   1  16        2.76        4.24      4.31 o 
  -5   2  16       13.95       10.90      4.33 o 
  -4   2  16       15.03       13.05      3.59 o 
  -3   2  16       11.08       11.25      4.34 o 
  -2   2  16        5.02        3.49      2.02 o 
  -1   2  16      177.21      175.50      6.02 o 
   0   2  16        9.59       12.80      2.45 o 
   1   2  16      176.84      153.32     15.57 o 
   2   2  16        5.06        2.69      2.39 o 
   3   2  16       11.05        9.10      4.05 o 
   4   2  16       15.01       12.27      4.05 o 
   5   2  16       14.02       15.43      6.73 o 
  -5   3  16        3.45        0.66      2.49 o 
  -4   3  16      185.24      187.17     11.66 o 
  -3   3  16       48.79       43.54      6.14 o 
  -2   3  16       77.71       73.10      5.18 o 
  -1   3  16       48.36       49.54      4.05 o 
   0   3  16      122.08      102.89      8.82 o 
   1   3  16       48.34       45.87      5.01 o 
   2   3  16       77.56       76.71      5.85 o 
   3   3  16       48.82       47.68      5.30 o 
   4   3  16      185.00      188.30      8.68 o 
   5   3  16        3.47       -0.83      3.41 o 
  -5   4  16        1.73        1.41      2.63 o 
  -4   4  16        0.61        1.50      3.46 o 
  -3   4  16        1.51        0.04      1.75 o 
  -2   4  16       79.51       67.71      5.18 o 
  -1   4  16       68.04       64.26      4.38 o 
   0   4  16      581.94      527.88     47.87 o 
   1   4  16       68.13       68.59      5.76 o 
   2   4  16       79.43       72.57      5.65 o 
   3   4  16        1.50        0.77      2.14 o 
   4   4  16        0.62        2.94      2.96 o 
   5   4  16        1.75        7.15      4.63 o 
  -5   5  16       22.40       26.69      6.26 o 
  -4   5  16       12.46        8.18      3.30 o 
  -3   5  16       29.37       28.39      4.54 o 
  -2   5  16       11.85        7.97      3.00 o 
  -1   5  16       95.65       92.32      8.57 o 
   0   5  16        0.29       -0.12      1.37 o 
   1   5  16       95.64      104.22      6.57 o 
   2   5  16       11.83       12.66      3.68 o 
   3   5  16       29.41       28.35      4.41 o 
   4   5  16       12.53        9.45      5.00 o 
   5   5  16       22.47       13.73      9.94 o 
  -4   6  16        1.09        0.23      3.14 o 
  -3   6  16       55.17       52.39      5.07 o 
  -2   6  16       14.85       11.82      3.26 o 
  -1   6  16        0.59        0.61      2.65 o 
   0   6  16      120.49      121.39      6.05 o 
   1   6  16        0.58        1.25      1.74 o 
   2   6  16       14.83       14.87      3.80 o 
   3   6  16       55.17       60.43      9.89 o 
   4   6  16        1.11        1.47      3.68 o 
  -4   7  16        1.96        3.31      2.96 o 
  -3   7  16       18.21       15.86      5.24 o 
  -2   7  16       17.82       19.44      4.72 o 
  -1   7  16       19.73       16.60      5.24 o 
   0   7  16      176.57      188.57      8.72 o 
   1   7  16       19.77       18.90      3.36 o 
   2   7  16       17.79       14.18      3.20 o 
   3   7  16       18.16        8.73      4.94 o 
   4   7  16        1.96        5.10      4.24 o 
  -4   8  16        4.48        3.25      3.83 o 
  -3   8  16       10.32        8.08      4.72 o 
  -2   8  16       24.22       25.25      5.70 o 
  -1   8  16        4.16        2.61      2.71 o 
   0   8  16       13.92       12.98      4.52 o 
   1   8  16        4.14        3.82      2.42 o 
   2   8  16       24.19       22.82      3.79 o 
   3   8  16       10.28        6.66      3.12 o 
   4   8  16        4.46        4.14      5.31 o 
  -3   9  16       55.01       56.22      7.22 o 
  -2   9  16        7.64       11.09      4.65 o 
  -1   9  16       52.87       57.95      8.33 o 
   0   9  16        0.51        0.00      2.08 o 
   1   9  16       52.93       56.90      5.02 o 
   2   9  16        7.64        5.61      2.83 o 
   3   9  16       54.97       56.86      7.62 o 
  -3  10  16        3.94        3.94      3.72 o 
  -2  10  16        0.67       -1.22      3.41 o 
  -1  10  16        7.61       12.09      4.43 o 
   0  10  16        0.73        1.01      2.86 o 
   1  10  16        7.64       10.44      3.34 o 
   2  10  16        0.67       -0.11      2.73 o 
   3  10  16        3.95        2.31      2.79 o 
  -2  11  16        8.19        5.64      4.61 o 
  -1  11  16       12.86       17.23      4.99 o 
   0  11  16       59.57       54.30      8.13 o 
   1  11  16       12.88        9.21      3.74 o 
   2  11  16        8.20        4.93      3.77 o 
   0  12  16       14.10       18.58      5.40 o 
   1   0  17      675.34      693.76     30.52 o 
   2   0  17      107.26      104.14      6.68 o 
   3   0  17        3.50        2.42      2.75 o 
   4   0  17       46.43       47.62      5.89 o 
   5   0  17       29.43       28.16      5.76 o 
  -5   1  17       43.85       51.79      7.17 o 
  -4   1  17       15.66       12.57      4.99 o 
  -3   1  17        6.96        4.68      3.10 o 
  -2   1  17       15.25       14.24      4.49 o 
  -1   1  17        8.53        7.64      2.20 o 
   0   1  17      169.60      173.76      7.15 o 
   1   1  17        8.49        6.52      2.82 o 
   2   1  17       15.29       14.20      4.16 o 
   3   1  17        6.92        3.22      3.13 o 
   4   1  17       15.64       14.21      4.33 o 
   5   1  17       43.76       62.60      9.90 o 
  -5   2  17        9.66        8.98      4.45 o 
  -4   2  17        0.39        1.30      2.73 o 
  -3   2  17       12.88       11.01      3.68 o 
  -2   2  17       78.59       78.91      5.47 o 
  -1   2  17       80.93       79.89      4.48 o 
   0   2  17        4.43        2.59      1.73 o 
   1   2  17       80.87       79.25      5.85 o 
   2   2  17       78.22       83.40      6.32 o 
   3   2  17       12.88       12.32      4.22 o 
   4   2  17        0.40        1.27      2.60 o 
   5   2  17        9.65        9.77      5.72 o 
  -5   3  17        5.28        5.50      3.73 o 
  -4   3  17        8.31       11.26      3.36 o 
  -3   3  17       38.73       37.08      6.69 o 
  -2   3  17        9.90        9.74      2.72 o 
  -1   3  17       27.61       23.71      3.33 o 
   0   3  17      363.74      331.88     24.98 o 
   1   3  17       27.64       27.91      4.40 o 
   2   3  17        9.82        8.31      3.18 o 
   3   3  17       38.74       40.60      5.06 o 
   4   3  17        8.34        9.42      3.78 o 
   5   3  17        5.26       13.36      5.76 o 
  -4   4  17       33.44       27.54      5.84 o 
  -3   4  17       36.38       28.00      6.08 o 
  -2   4  17      181.12      183.53     13.14 o 
  -1   4  17      291.35      261.60     15.58 o 
   0   4  17      199.00      179.39     16.99 o 
   1   4  17      291.41      277.70      9.82 o 
   2   4  17      181.00      187.77      8.45 o 
   3   4  17       36.48       39.46      5.33 o 
   4   4  17       33.55       34.01      7.58 o 
  -4   5  17        1.90       -0.71      3.17 o 
  -3   5  17       12.07        6.22      3.13 o 
  -2   5  17       41.43       37.23      4.77 o 
  -1   5  17        2.51        0.46      1.77 o 
   0   5  17      102.75      115.80      6.70 o 
   1   5  17        2.51        1.96      2.37 o 
   2   5  17       41.39       35.14      4.97 o 
   3   5  17       12.04        8.07      3.56 o 
   4   5  17        1.90        0.60      3.41 o 
  -4   6  17        2.88        3.19      3.52 o 
  -3   6  17       20.84       21.32      4.06 o 
  -2   6  17       51.91       50.61      5.13 o 
  -1   6  17       24.44       21.37      4.80 o 
   0   6  17        0.87       -1.35      2.46 o 
   1   6  17       24.43       19.94      3.28 o 
   2   6  17       51.69       57.53      5.82 o 
   3   6  17       20.84       21.00      7.42 o 
   4   6  17        2.87        2.51      4.46 o 
  -4   7  17        1.40        5.13      4.13 o 
  -3   7  17       11.65       13.69      4.38 o 
  -2   7  17       43.31       54.85      7.13 o 
  -1   7  17      126.02      132.15     10.25 o 
   0   7  17        2.10       -0.51      2.44 o 
   1   7  17      126.12      131.77      7.44 o 
   2   7  17       43.35       49.53      4.67 o 
   3   7  17       11.68        4.64      4.94 o 
   4   7  17        1.40        0.57      3.20 o 
  -3   8  17       18.31       23.79      6.53 o 
  -2   8  17        8.11        5.78      4.04 o 
  -1   8  17       45.76       47.24      7.05 o 
   0   8  17       29.81       23.39      5.24 o 
   1   8  17       45.68       45.85      5.46 o 
   2   8  17        8.05        7.95      2.55 o 
   3   8  17       18.34       16.71      4.93 o 
  -3   9  17       12.79       11.75      4.34 o 
  -2   9  17       15.03       10.86      3.61 o 
  -1   9  17        4.59        3.10      2.95 o 
   0   9  17        8.11        5.61      3.78 o 
   1   9  17        4.62        3.06      2.27 o 
   2   9  17       15.04       13.07      3.70 o 
   3   9  17       12.81       12.10      4.01 o 
  -2  10  17       26.69       32.19      6.49 o 
  -1  10  17        3.34        5.46      2.83 o 
   0  10  17        0.21        3.07      2.21 o 
   1  10  17        3.35        4.08      3.03 o 
   2  10  17       26.73       37.17      6.55 o 
  -1  11  17       14.58       16.51      5.08 o 
   0  11  17       55.10       59.53      9.17 o 
   1  11  17       14.58       16.00      7.26 o 
   0   0  18      356.00      347.19     18.30 o 
   1   0  18       21.17       17.68      2.65 o 
   2   0  18        0.49        0.00      2.45 o 
   3   0  18       21.74       25.25      4.92 o 
   4   0  18       60.30       68.33      6.95 o 
   5   0  18       19.67       23.59      5.90 o 
  -5   1  18       10.06        8.72      5.12 o 
  -4   1  18        7.77        4.53      3.73 o 
  -3   1  18       25.73       28.17      4.98 o 
  -2   1  18       30.61       31.96      5.11 o 
  -1   1  18       47.99       47.63      3.76 o 
   0   1  18      147.51      145.65      6.97 o 
   1   1  18       48.04       48.19      5.24 o 
   2   1  18       30.63       26.50      4.80 o 
   3   1  18       25.73       28.95      4.87 o 
   4   1  18        7.73        3.81      2.79 o 
   5   1  18       10.04       11.42      6.45 o 
  -4   2  18        4.21        6.33      4.24 o 
  -3   2  18       23.32       26.06      5.44 o 
  -2   2  18       63.60       58.16      5.96 o 
  -1   2  18      191.49      175.49      8.79 o 
   0   2  18      147.11      159.82     10.74 o 
   1   2  18      191.39      185.91      8.43 o 
   2   2  18       63.56       60.55      5.70 o 
   3   2  18       23.41       24.98      4.91 o 
   4   2  18        4.24        5.69      3.10 o 
  -4   3  18        2.33        2.84      3.53 o 
  -3   3  18      149.02      154.99      9.05 o 
  -2   3  18       35.42       30.03      3.63 o 
  -1   3  18      242.43      220.72     12.25 o 
   0   3  18      111.44      101.15      5.42 o 
   1   3  18      242.51      238.21      9.52 o 
   2   3  18       35.40       33.01      4.71 o 
   3   3  18      149.23      157.61      8.27 o 
   4   3  18        2.31        3.53      3.44 o 
  -4   4  18       12.88        9.88      4.31 o 
  -3   4  18       17.64       16.85      5.25 o 
  -2   4  18       40.62       34.21      4.00 o 
  -1   4  18       80.33       73.37      4.65 o 
   0   4  18        1.33        0.45      1.52 o 
   1   4  18       80.39       84.59      7.01 o 
   2   4  18       40.69       37.81      4.98 o 
   3   4  18       17.59       16.49      3.84 o 
   4   4  18       12.80       17.35      6.58 o 
  -4   5  18        2.67        2.14      3.58 o 
  -3   5  18       55.61       48.02      7.48 o 
  -2   5  18       34.65       36.67      4.42 o 
  -1   5  18       73.09       63.82      4.74 o 
   0   5  18        6.93        5.39      3.23 o 
   1   5  18       73.10       66.38      5.99 o 
   2   5  18       34.61       39.00      5.36 o 
   3   5  18       55.58       50.23      5.47 o 
   4   5  18        2.68        1.57      4.36 o 
  -4   6  18        8.04        7.70      3.74 o 
  -3   6  18       90.27       87.98      6.74 o 
  -2   6  18       35.02       33.13      4.57 o 
  -1   6  18       50.26       49.05      6.01 o 
   0   6  18        8.82       10.32      4.51 o 
   1   6  18       50.10       47.62      4.45 o 
   2   6  18       35.06       34.48      5.12 o 
   3   6  18       90.36      108.19     10.50 o 
   4   6  18        8.08        9.38      5.65 o 
  -3   7  18        1.93        0.19      2.52 o 
  -2   7  18       66.67       61.80      7.97 o 
  -1   7  18       67.15       65.94      7.87 o 
   0   7  18        3.50        5.72      3.52 o 
   1   7  18       67.16       66.11      6.30 o 
   2   7  18       66.77       63.23      5.25 o 
   3   7  18        1.96       -1.10      3.40 o 
  -3   8  18        0.71        1.80      3.33 o 
  -2   8  18        7.66        4.30      2.47 o 
  -1   8  18       10.93       11.79      3.86 o 
   0   8  18       67.97       77.22      7.16 o 
   1   8  18       11.00        8.42      4.01 o 
   2   8  18        7.69        3.22      1.75 o 
   3   8  18        0.71        0.25      2.82 o 
  -2   9  18        4.12        5.62      3.77 o 
  -1   9  18        6.88        9.73      3.71 o 
   0   9  18        1.01        2.19      2.83 o 
   1   9  18        6.93        7.40      3.74 o 
   2   9  18        4.09        3.66      2.48 o 
  -2  10  18        3.05        2.34      2.43 o 
  -1  10  18       33.97       40.14      7.63 o 
   0  10  18       16.50       12.46      4.63 o 
   1  10  18       33.87       37.28      6.16 o 
   2  10  18        3.06        5.77      3.51 o 
   1   0  19      264.89      261.75     15.36 o 
   2   0  19       91.87       87.80      6.70 o 
   3   0  19        0.04        1.45      2.70 o 
   4   0  19      143.21      171.77      9.66 o 
  -4   1  19       47.34       52.32      6.62 o 
  -3   1  19       32.24       31.69      5.59 o 
  -2   1  19       69.49       65.65      6.63 o 
  -1   1  19      157.07      158.62     10.20 o 
   0   1  19       49.02       44.86      3.93 o 
   1   1  19      156.84      164.14      7.95 o 
   2   1  19       69.70       69.55      6.21 o 
   3   1  19       32.18       37.10      6.77 o 
   4   1  19       47.34       50.24      6.55 o 
  -4   2  19       21.47       23.53      5.54 o 
  -3   2  19       30.60       27.87      5.37 o 
  -2   2  19      118.77      107.47      7.72 o 
  -1   2  19       26.93       25.70      3.27 o 
   0   2  19      179.40      178.51      8.73 o 
   1   2  19       26.95       25.45      5.03 o 
   2   2  19      118.92      123.56      7.48 o 
   3   2  19       30.58       33.22      5.19 o 
   4   2  19       21.53       18.81      5.27 o 
  -4   3  19       23.77       29.29      5.91 o 
  -3   3  19       34.98       32.30      5.76 o 
  -2   3  19       43.17       44.69      5.74 o 
  -1   3  19      246.28      237.43     14.13 o 
   0   3  19        2.00        1.36      2.46 o 
   1   3  19      246.29      239.06      9.70 o 
   2   3  19       43.14       40.22      5.20 o 
   3   3  19       35.02       35.34      5.51 o 
   4   3  19       23.72       31.54      6.87 o 
  -4   4  19       29.74       39.96      6.51 o 
  -3   4  19        2.42        0.28      3.00 o 
  -2   4  19       89.58       81.90      9.89 o 
  -1   4  19       94.37       92.32      5.79 o 
   0   4  19       28.40       27.34      4.74 o 
   1   4  19       94.52       95.03      6.76 o 
   2   4  19       89.77       90.70      7.11 o 
   3   4  19        2.45        2.11      2.59 o 
   4   4  19       29.77       39.90      7.28 o 
  -4   5  19        4.63        3.40      4.25 o 
  -3   5  19       10.83       11.46      4.50 o 
  -2   5  19       23.58       24.39      4.33 o 
  -1   5  19        9.84        6.90      2.37 o 
   0   5  19        3.77        2.91      2.83 o 
   1   5  19        9.73       10.10      3.95 o 
   2   5  19       23.61       24.05      5.04 o 
   3   5  19       10.86       13.54      4.77 o 
   4   5  19        4.67        4.75      4.78 o 
  -3   6  19       18.52       19.37      5.63 o 
  -2   6  19       46.66       40.06      4.97 o 
  -1   6  19        7.32        1.52      2.52 o 
   0   6  19      113.50      113.56      7.85 o 
   1   6  19        7.34        6.41      2.87 o 
   2   6  19       46.74       50.58      6.00 o 
   3   6  19       18.58       18.78      7.00 o 
  -3   7  19        3.67       -0.82      4.79 o 
  -2   7  19        0.32        0.98      2.59 o 
  -1   7  19       33.57       31.45      5.60 o 
   0   7  19       35.45       36.22      5.87 o 
   1   7  19       33.62       30.98      5.30 o 
   2   7  19        0.34       -0.13      1.94 o 
   3   7  19        3.66        3.07      4.08 o 
  -3   8  19        0.86        1.11      2.81 o 
  -2   8  19       13.06       12.03      4.17 o 
  -1   8  19       43.42       44.23      6.64 o 
   0   8  19        2.52        0.96      2.76 o 
   1   8  19       43.41       37.64      5.86 o 
   2   8  19       13.06       11.64      4.19 o 
   3   8  19        0.85        0.07      2.93 o 
  -2   9  19       59.74       64.83      8.97 o 
  -1   9  19       10.56        7.38      4.14 o 
   0   9  19        5.26        8.07      4.79 o 
   1   9  19       10.50       10.07      4.04 o 
   2   9  19       59.75       53.50      7.43 o 
  -1  10  19        4.68        7.54      3.06 o 
   0  10  19        3.85        2.67      3.57 o 
   1  10  19        4.69       10.11      4.59 o 
   0   0  20        5.99        3.23      2.60 o 
   1   0  20      131.17      134.35      7.87 o 
   2   0  20        0.95        1.07      3.07 o 
   3   0  20      101.88      102.85      7.88 o 
   4   0  20        4.15        2.96      3.11 o 
  -4   1  20       51.38       62.62      7.33 o 
  -3   1  20       13.29        5.12      3.19 o 
  -2   1  20       37.23       30.31      5.44 o 
  -1   1  20      141.08      145.00      9.33 o 
   0   1  20       85.12       94.98      5.67 o 
   1   1  20      140.92      136.98     10.24 o 
   2   1  20       37.18       37.32      5.44 o 
   3   1  20       13.26       13.26      4.40 o 
   4   1  20       51.26       67.07      7.59 o 
  -4   2  20        1.72        2.67      3.11 o 
  -3   2  20        1.60        2.61      2.82 o 
  -2   2  20        5.87        7.06      3.95 o 
  -1   2  20       85.59       71.91      6.04 o 
   0   2  20        3.26        0.45      2.45 o 
   1   2  20       85.81       86.06      6.65 o 
   2   2  20        5.87        6.74      3.71 o 
   3   2  20        1.57        2.78      2.91 o 
   4   2  20        1.71        1.42      3.20 o 
  -4   3  20       33.41       39.47      6.28 o 
  -3   3  20       11.78        8.24      4.08 o 
  -2   3  20       36.21       37.49      5.96 o 
  -1   3  20       20.37       17.64      3.34 o 
   0   3  20       64.98       66.17      6.26 o 
   1   3  20       20.48       18.87      4.66 o 
   2   3  20       36.16       35.33      5.04 o 
   3   3  20       11.78       13.65      4.56 o 
   4   3  20       33.48       35.90      7.59 o 
  -4   4  20       21.37       20.27      5.84 o 
  -3   4  20       20.06       24.93      5.99 o 
  -2   4  20       53.52       54.69      6.35 o 
  -1   4  20       67.26       62.48      4.76 o 
   0   4  20      106.43       96.26      7.22 o 
   1   4  20       67.27       67.70      6.26 o 
   2   4  20       53.32       55.33      6.43 o 
   3   4  20       20.12       19.01      4.90 o 
   4   4  20       21.35       20.44      8.11 o 
  -3   5  20       22.14       24.71      5.94 o 
  -2   5  20        6.76        6.11      2.75 o 
  -1   5  20       14.45       17.15      3.67 o 
   0   5  20        0.92        2.21      2.94 o 
   1   5  20       14.48       15.07      4.32 o 
   2   5  20        6.78        5.62      3.54 o 
   3   5  20       22.12       25.13      5.32 o 
  -3   6  20        9.70        7.37      4.21 o 
  -2   6  20       30.59       34.12      4.76 o 
  -1   6  20        2.87        1.69      3.48 o 
   0   6  20       15.87       18.29      4.72 o 
   1   6  20        2.93        5.06      2.86 o 
   2   6  20       30.64       40.76      5.75 o 
   3   6  20        9.69        8.51      5.82 o 
  -3   7  20       16.56       19.64      6.59 o 
  -2   7  20       84.99       95.92      9.28 o 
  -1   7  20        9.93        7.56      3.71 o 
   0   7  20        1.53        1.28      3.17 o 
   1   7  20        9.98        9.69      4.21 o 
   2   7  20       85.07       93.06      6.64 o 
   3   7  20       16.55       17.66      7.32 o 
  -2   8  20       25.63       34.75      6.84 o 
  -1   8  20       13.21       16.32      5.60 o 
   0   8  20       53.90       55.12      6.97 o 
   1   8  20       13.14       13.08      5.12 o 
   2   8  20       25.73       31.09      6.16 o 
  -1   9  20       24.74       27.24      6.14 o 
   0   9  20       12.70       18.36      5.43 o 
   1   9  20       24.73       25.46      6.26 o 
   1   0  21        0.75        2.24      3.03 o 
   2   0  21       14.94       14.86      4.58 o 
   3   0  21        0.32        2.54      2.91 o 
   4   0  21        4.93        6.24      4.76 o 
  -4   1  21       29.87       29.41      6.12 o 
  -3   1  21       49.72       57.79      6.58 o 
  -2   1  21        1.01       -0.26      2.56 o 
  -1   1  21       25.15       25.23      5.00 o 
   0   1  21      121.19      129.18      7.31 o 
   1   1  21       25.06       30.47      5.39 o 
   2   1  21        1.02       -0.80      3.01 o 
   3   1  21       49.59       58.98      6.80 o 
   4   1  21       29.80       28.74      5.87 o 
  -4   2  21       24.92       35.08      6.37 o 
  -3   2  21       26.31       31.06      5.52 o 
  -2   2  21       28.77       27.11      5.41 o 
  -1   2  21       27.82       29.30      5.43 o 
   0   2  21       11.66       10.27      3.96 o 
   1   2  21       27.83       22.61      5.04 o 
   2   2  21       28.68       34.76      5.73 o 
   3   2  21       26.39       31.99      6.07 o 
   4   2  21       24.83       28.39      6.22 o 
  -3   3  21        0.38       -0.27      3.35 o 
  -2   3  21        0.45        1.70      3.10 o 
  -1   3  21       18.15       19.66      3.48 o 
   0   3  21       63.15       61.00      5.84 o 
   1   3  21       18.06       20.09      4.90 o 
   2   3  21        0.47       -0.22      2.54 o 
   3   3  21        0.38       -0.11      2.86 o 
  -3   4  21        1.18        2.85      3.70 o 
  -2   4  21       23.55       25.22      4.96 o 
  -1   4  21       42.97       49.89      6.00 o 
   0   4  21       50.48       53.08      5.94 o 
   1   4  21       43.20       42.67      5.83 o 
   2   4  21       23.52       25.88      5.13 o 
   3   4  21        1.18        2.32      3.09 o 
  -3   5  21       16.77       21.98      5.71 o 
  -2   5  21        4.24        2.40      3.29 o 
  -1   5  21       23.30       25.87      5.72 o 
   0   5  21        0.17       -0.18      2.60 o 
   1   5  21       23.22       23.40      5.03 o 
   2   5  21        4.27        3.44      3.53 o 
   3   5  21       16.72       23.04      5.49 o 
  -3   6  21       14.54       18.08      5.77 o 
  -2   6  21       76.04       76.30      8.30 o 
  -1   6  21       17.59       17.42      4.70 o 
   0   6  21        0.63        2.27      2.79 o 
   1   6  21       17.65       18.05      4.68 o 
   2   6  21       75.88       87.50      7.54 o 
   3   6  21       14.56       14.75      6.72 o 
  -2   7  21        0.90        0.16      2.83 o 
  -1   7  21        1.38        2.90      3.50 o 
   0   7  21        7.60        8.39      4.26 o 
   1   7  21        1.36       -0.21      2.82 o 
   2   7  21        0.90        0.64      2.44 o 
  -1   8  21        4.38        5.11      4.32 o 
   0   8  21       36.50       39.63      6.46 o 
   1   8  21        4.34        4.55      4.08 o 
   0   0  22      118.43      124.09     15.60 o 
   1   0  22        1.56        1.02      2.77 o 
   2   0  22        5.93        2.02      3.15 o 
   3   0  22       16.16       21.67      5.09 o 
  -3   1  22        4.37        3.38      3.32 o 
  -2   1  22       26.73       25.91      5.48 o 
  -1   1  22       46.48       44.25      7.37 o 
   0   1  22       31.02       31.23      5.29 o 
   1   1  22       46.40       49.99      6.10 o 
   2   1  22       26.70       22.55      5.18 o 
   3   1  22        4.41        3.21      3.40 o 
  -3   2  22       27.67       34.65      6.62 o 
  -2   2  22       13.86       14.40      4.73 o 
  -1   2  22       47.17       49.94      5.90 o 
   0   2  22        9.84        9.61      3.54 o 
   1   2  22       47.26       51.58      6.10 o 
   2   2  22       13.88       15.08      4.49 o 
   3   2  22       27.63       28.35      5.88 o 
  -3   3  22        7.99        6.34      4.54 o 
  -2   3  22       20.87       15.13      4.47 o 
  -1   3  22       25.09       23.00      7.07 o 
   0   3  22      118.24      120.15      7.96 o 
   1   3  22       25.16       25.71      5.31 o 
   2   3  22       20.83       22.16      5.29 o 
   3   3  22        8.00        5.61      3.66 o 
  -3   4  22       41.43       49.21      7.28 o 
  -2   4  22        7.03        3.91      3.09 o 
  -1   4  22       39.64       32.49      7.65 o 
   0   4  22      104.63      113.75      7.99 o 
   1   4  22       39.66       42.53      6.05 o 
   2   4  22        6.98        5.14      3.28 o 
   3   4  22       41.41       52.87      6.62 o 
  -2   5  22       18.03       20.18      5.43 o 
  -1   5  22       37.82       35.37      5.63 o 
   0   5  22       20.85       21.18      5.38 o 
   1   5  22       37.81       36.44      5.91 o 
   2   5  22       17.95       18.50      5.33 o 
  -2   6  22       12.52       21.05      8.05 o 
  -1   6  22       18.01       27.21      5.70 o 
   0   6  22       32.87       33.04      5.86 o 
   1   6  22       18.02       20.02      5.47 o 
   2   6  22       12.51       13.01      5.06 o 
  -1   7  22        8.95        2.32      3.69 o 
   0   7  22       23.97       28.41      5.44 o 
   1   7  22        8.99        9.65      4.38 o 
   0   8  22        6.12        5.19      3.55 o 
   1   0  23        0.04        0.87      2.46 o 
   2   0  23        1.13        1.78      2.93 o 
   3   0  23        0.36        1.67      3.24 o 
  -3   1  23       15.33       10.16      5.01 o 
  -2   1  23        5.76        3.47      3.71 o 
  -1   1  23        5.24        7.12      3.81 o 
   0   1  23       14.26       17.56      7.09 o 
   1   1  23        5.27        6.19      3.67 o 
   2   1  23        5.78        2.92      3.34 o 
   3   1  23       15.33       22.92      5.63 o 
  -3   2  23       12.40       16.82      5.83 o 
  -2   2  23        4.12        2.07      2.85 o 
  -1   2  23        1.56       -1.57      4.12 o 
   0   2  23       41.18       36.30      7.80 o 
   1   2  23        1.57        3.67      3.60 o 
   2   2  23        4.07        1.47      3.27 o 
   3   2  23       12.37       13.15      7.65 o 
  -2   3  23        2.51        2.23      3.50 o 
  -1   3  23        3.70        1.02      4.43 o 
   0   3  23       27.32       30.80      5.36 o 
   1   3  23        3.69        0.98      2.70 o 
   2   3  23        2.51        1.80      2.98 o 
  -2   4  23       13.29        4.91      3.70 o 
  -1   4  23       10.20       10.29      7.13 o 
   0   4  23       18.64       22.36      5.22 o 
   1   4  23       10.17        8.25      4.21 o 
   2   4  23       13.32        8.37      3.82 o 
  -2   5  23        9.48        6.04      5.80 o 
  -1   5  23       16.84       22.05      7.66 o 
   0   5  23      120.65      150.39      9.13 o 
   1   5  23       16.77       20.61      4.87 o 
   2   5  23        9.48        5.99      4.05 o 
  -1   6  23       43.72       44.67      6.57 o 
   0   6  23       52.59       51.53      6.79 o 
   1   6  23       43.71       52.28      6.66 o 
   0   7  23        5.69        2.38      3.36 o 
   0   0  24      182.84      181.55     19.45 o 
   1   0  24        1.97        1.09      4.28 o 
   2   0  24       11.60       14.20      5.00 o 
  -2   1  24        2.15        2.82      3.71 o 
  -1   1  24       26.44       29.09      8.71 o 
   0   1  24       24.78       27.68      8.40 o 
   1   1  24       26.47       24.16      4.90 o 
   2   1  24        2.14        2.74      3.39 o 
  -2   2  24        2.67        5.92      4.23 o 
  -1   2  24       33.17       48.01     10.08 o 
   0   2  24        1.07       -0.37      4.51 o 
   1   2  24       33.14       35.48      6.13 o 
   2   2  24        2.67        2.51      4.01 o 
  -2   3  24        8.43        6.53      3.93 o 
  -1   3  24       27.97       31.38      9.37 o 
   0   3  24       43.78       51.91      9.17 o 
   1   3  24       27.95       35.44      6.10 o 
   2   3  24        8.40        5.38      3.54 o 
  -1   4  24       45.77       47.84      9.13 o 
   0   4  24        5.25        2.72      3.08 o 
   1   4  24       45.72       48.10      6.78 o 
  -1   5  24       16.00       13.98      7.03 o 
   0   5  24        1.52        4.25      4.02 o 
   1   5  24       15.96       11.85      4.61 o 
   1   0  25       13.28       14.73      5.79 o 
  -1   1  25       46.33       49.89      9.30 o 
   0   1  25        0.25        2.35      5.94 o 
   1   1  25       46.26       43.77      9.41 o 
  -1   2  25        6.71        8.06      7.17 o 
   0   2  25      127.76      158.09     13.36 o 
   1   2  25        6.72       12.00      4.99 o 
  -1   3  25       21.35       27.12      8.97 o 
   0   3  25        4.02        2.89      4.64 o 
   1   3  25       21.43       19.32      5.30 o 
   0   4  25        8.38       12.76      6.07 o 
                                                 
